# Supplementary material for: Endocytosis of the Saccharomyces cerevisiae Jen1 monocarboxylate-proton symporter under mildly alkaline conditions: a mechanism to prevent metabolite loss?
Source: Microb Cell Fact. 2026 Feb 27;25:87. doi: 10.1186/s12934-026-02955-6 (PMC13063622; doi:10.1186/s12934-026-02955-6)
Supplement: Supplementary file 1 — Supplementary Material 1. [file 12934_2026_2955_MOESM1_ESM.xlsx]

## Sheet: Sheet1
Endocytosis of the Saccharomyces cerevisiae Jen1 monocarboxylate-proton symporter under mildly alkaline conditions: a mechanism to prevent metabolite loss? Cláudia Barata-Antunes1,2, Marieke Warmerdam3, Erik de Hulster3, Inês P. Ribeiro1,4, Clara Cardoso3, Beatriz Leite1,2, Margarida Casal1,2, Hernâni-Gerós1,5,6, Jack Pronk3, Joaquín Ariño7, Robert Mans3, Sandra Paiva1,2 Supporting Information 2
GENE_id	TRANSCRIPT (UNIPROT)	GENE	PROTEIN	7vs6 log2FC	7vs6 pvalue	7vs6 padj	7.1vs6.5 log2FC	7.1vs6.5 pvalue	7.1vs6.5 padj	7.1vs6 log2FC	7.1vs6 pvalue	7.1vs6 padj	7.1vs7 log2FC	7.1vs7 pvalue	7.1vs7 padj	6.5vs6 log2FC	6.5vs6 pvalue	6.5vs6 padj
CENPK1137D_1	EIW08231.1	YML131W	hypothetical protein	-0.966511	0.00028711	0.0236909	-0.369582	0.294827	0.656676	-1.1533	3.0607e-05	0.00196101	-0.178378	0.491016	0.943761	-0.757126	0.0279697	0.738717
CENPK1137D_10	EIW08240.1	PSP2, MRS15	Psp2p	-0.181331	0.659846	0.91901	0.347749	0.523092	1	0.0903182	0.827639	0.950511	0.284153	0.434325	0.940521	-0.216241	0.709482	1
CENPK1137D_100	EIW08330.1	TVP18	Tvp18p	0.977343	0.000437096	0.030098	0.0946649	0.778685	0.933933	0.570335	0.0359424	0.208903	-0.39803	0.0681755	0.75737	0.501849	0.177164	0.978818
CENPK1137D_1000	EIW09230.1	CAP1	Cap1p	0.00422773	0.987341	0.997152	-0.0236545	0.942621	0.989447	-0.0221665	0.93284	0.982267	-0.0172311	0.939866	0.990589	0.0300282	0.93121	0.997629
CENPK1137D_1001	EIW09231.1	SFT1	Sft1p	0.985527	0.0160319	0.253808	-0.339659	0.450438	0.774211	0.490085	0.170703	0.489288	-0.484882	0.184935	0.844665	0.865513	0.0755174	0.936422
CENPK1137D_1002	EIW09232.1	YKL222C	hypothetical protein	-0.0947404	0.788627	0.957416	-0.28481	0.529742	1	-0.40177	0.282434	0.625258	-0.298229	0.372885	0.921643	-0.0887215	0.845858	1
CENPK1137D_1003	EIW09233.1	EAP1	Eap1p	-0.228951	0.460307	0.840354	-0.109163	0.767301	0.928971	-0.349773	0.264647	0.605002	-0.110974	0.675039	0.958654	-0.208733	0.596981	0.994096
CENPK1137D_1004	EIW09234.1	RPL14A	Rpl14ap	0.0274966	0.923209	0.984474	-0.20143	0.508721	0.80711	-0.0506921	0.848512	0.953936	-0.0690858	0.759625	0.968227	0.180629	0.602241	0.994096
CENPK1137D_1005	EIW09235.1	BYE1	Bye1p	-0.203849	0.526955	0.875413	-0.440407	0.256029	0.622958	-0.210669	0.528622	0.814393	0.0023449	0.993653	0.999157	0.259373	0.517375	0.994096
CENPK1137D_1006	EIW09236.1	AUR1	Aur1p	0.0214157	0.938961	0.986095	0.231105	0.574888	0.838438	0.216144	0.425268	0.747238	0.203362	0.35695	0.910449	0.00716597	0.986916	0.999415
CENPK1137D_1007	EIW09237.1	MRP17	Mrp17p	0.579113	0.0666616	0.453232	0.180493	0.630247	0.861217	0.441645	0.166402	0.483063	-0.12693	0.658483	0.957692	0.290734	0.459388	0.9926
CENPK1137D_1008	EIW09238.1	DID4, CHM2, GRD7, REN1, VPL2, VPS14, VPS2, VPT14	Did4p	0.205504	0.455519	0.840354	-0.01867	0.956253	0.989898	-0.0614101	0.82278	0.949939	-0.256687	0.293315	0.893446	-0.0107757	0.97592	0.997629
CENPK1137D_1009	EIW09239.1	MET14	Met14p	0.255129	0.356816	0.801691	-0.3603	0.241708	0.60937	0.142762	0.577988	0.842985	-0.102824	0.653012	0.955996	0.533949	0.115662	0.978818
CENPK1137D_101	EIW08331.1	CTK3	Ctk3p	-0.210937	0.523977	0.875413	-0.00159966	0.996686	0.999446	-0.00794538	0.980227	0.99737	0.212217	0.459035	0.943761	0.0217513	0.958045	0.997629
CENPK1137D_1010	EIW09240.1	VPS1, GRD1, LAM1, SPO15, VPL1, VPT26	Vps1p	-0.0590505	0.826	0.967397	0.28379	0.373792	0.72219	-0.272378	0.301995	0.644208	-0.203552	0.355296	0.909496	-0.525579	0.127798	0.978818
CENPK1137D_1011	EIW09241.1	PAP1	Pap1p	0.0862018	0.781884	0.957092	0.162009	0.643871	0.870644	-0.151555	0.624817	0.8654	-0.227241	0.337353	0.907246	-0.279568	0.483944	0.994096
CENPK1137D_1012	EIW09242.1	OSH6	Osh6p	-0.0477315	0.877262	0.976609	0.0971074	0.79591	0.940615	-0.113313	0.708329	0.904256	-0.0568163	0.838318	0.976885	-0.179647	0.647144	0.994096
CENPK1137D_1013	EIW09243.1	ECM9, YKR004C-A	Ecm9p	0.429953	0.301788	0.768811	1.2512	0.0948106	1	0.865398	0.0328513	0.199008	0.44595	0.190168	0.846817	-0.341136	0.682307	1
CENPK1137D_1014	EIW09244.1	TOR2, DRR2	Tor2p	-0.508685	0.139289	0.602515	-0.215029	0.637185	1	-0.535344	0.125533	0.418289	-0.0171607	0.957542	0.992031	-0.294291	0.521087	0.994096
CENPK1137D_1015	EIW09245.1	YKR005C	hypothetical protein	-0.542804	0.168326	0.644205	-0.0665703	0.883308	1	-0.298293	0.4544	0.770726	0.253818	0.474755	0.943761	-0.203365	0.669975	1
CENPK1137D_1016	EIW09246.1	MRPL13, YK105	Mrpl13p	0.186519	0.5212	0.875413	0.883628	0.0128932	0.127868	0.632682	0.0322265	0.197641	0.457383	0.0828918	0.781018	-0.21826	0.559839	0.994096
CENPK1137D_1017	EIW09247.1	MEH1, EGO1, GSE2	Meh1p	0.790489	0.00936372	0.19691	0.287408	0.4866	0.795812	0.43699	0.159163	0.471089	-0.342656	0.211655	0.85389	0.18581	0.671676	0.994096
CENPK1137D_1018	EIW09248.1	RSC4	Rsc4p	0.322028	0.362297	0.802087	-0.355513	0.376751	1	0.0459536	0.897764	0.970909	-0.265683	0.37298	0.921643	0.434343	0.325816	0.9926
CENPK1137D_1019	EIW09249.1	FOX2, POX2	Fox2p	-0.606655	0.0195011	0.270926	-0.0632479	0.851843	0.954017	-0.82851	0.00178138	0.0317039	-0.212812	0.352084	0.909496	-0.738081	0.0343088	0.788991
CENPK1137D_102	EIW08332.1	ABF2	Abf2p	-0.0936754	0.735949	0.944165	-0.175372	0.610665	0.853839	-0.0415139	0.878758	0.962265	0.0606168	0.777206	0.970052	0.158528	0.673777	0.994096
CENPK1137D_1020	EIW09250.1	TOF2	Tof2p	0.345407	0.407667	0.823204	0.259233	0.592558	1	-0.0517258	0.908704	0.973216	-0.38445	0.259444	0.883084	-0.272619	0.614863	1
CENPK1137D_1021	EIW09251.1	YKR011C	hypothetical protein	0.508426	0.0974318	0.532109	-0.103092	0.781574	0.934726	0.382989	0.224897	0.554956	-0.116345	0.66345	0.958308	0.517296	0.195241	0.978818
CENPK1137D_1022	EIW09252.1	PRY2, YFW12	Pry2p	0.520078	0.0428888	0.385433	1.0953	0.00129958	0.0284832	0.930769	0.000316555	0.00979523	0.420702	0.055472	0.745081	-0.137618	0.701328	0.994096
CENPK1137D_1023	EIW09253.1	YPT52	Ypt52p	0.284815	0.308949	0.77572	0.0571369	0.860438	0.959419	0.352043	0.181117	0.504277	0.0770134	0.746063	0.96797	0.324455	0.354505	0.9926
CENPK1137D_1024	EIW09254.1	YKR015C	hypothetical protein	-0.390944	0.421549	0.830669	0.0930029	0.861714	1	-0.295689	0.535231	0.816512	0.105856	0.802439	0.974909	-0.355205	0.540532	1
CENPK1137D_1025	EIW09255.1	MNN4, YKL200C	Mnn4p	1.25736	0.00441832	0.133679	-0.353931	0.428628	0.76144	-0.29864	0.468213	0.778355	-1.54456	6.64347e-07	0.00361803	0.0969438	0.859009	0.997629
CENPK1137D_1026	EIW09256.1	MIC60, AIM28, FCJ1, FMP13	Fcj1p	0.593238	0.0548728	0.41854	1.40288	4.06615e-05	0.0020883	1.0872	0.000541516	0.0141783	0.505841	0.0340984	0.677736	-0.279375	0.479137	0.994076
CENPK1137D_1027	EIW09257.1	HEL1	hypothetical protein	0.0569387	0.866362	0.974157	-0.0337294	0.946662	1	-0.196765	0.62584	0.865686	-0.245629	0.492597	0.944801	-0.12938	0.790639	0.997629
CENPK1137D_1028	EIW09258.1	YKR018C	hypothetical protein	-0.0512211	0.841351	0.969508	0.144236	0.658742	0.880544	-0.0140184	0.954929	0.989508	0.0467626	0.826475	0.975861	-0.130816	0.705529	0.994096
CENPK1137D_1029	EIW09259.1	IRS4	Irs4p	-0.144775	0.718251	0.936918	-1.16076	0.0169736	1	-0.494651	0.21688	0.546313	-0.342196	0.399129	0.930514	0.688857	0.143728	0.978818
CENPK1137D_103	EIW08333.1	IRC21	Irc21p	0.114786	0.715431	0.935949	0.430679	0.257309	0.623195	0.362001	0.236653	0.569817	0.257213	0.333424	0.905843	-0.0394804	0.924114	0.997629
CENPK1137D_1030	EIW09260.1	VPS51, API3, VPS67, WHI6	Vps51p	0.120855	0.713228	0.935697	-0.799858	0.0342992	0.226533	-0.199274	0.550033	0.824877	-0.31082	0.277586	0.892371	0.630885	0.119775	0.978818
CENPK1137D_1031	EIW09261.1	ALY1, ART6	Aly1p	-0.523211	0.103743	0.545309	-0.30741	0.441576	0.768181	-0.415494	0.195733	0.524042	0.116748	0.695046	0.960128	-0.0760457	0.85303	0.997629
CENPK1137D_1032	EIW09262.1	NTR2	Ntr2p	0.512519	0.145118	0.606266	0.181548	0.759112	1	0.435985	0.222734	0.552225	-0.0660278	0.820038	0.975861	0.296846	0.639817	1
CENPK1137D_1033	EIW09263.1	YKR023W	hypothetical protein	-0.0048357	0.991933	0.998471	0.351998	0.572402	1	0.133216	0.785183	0.940728	0.150423	0.699327	0.960318	-0.176282	0.797598	1
CENPK1137D_1034	EIW09264.1	DBP7	Dbp7p	0.14006	0.751366	0.947428	0.257223	0.652367	1	0.0924849	0.849364	0.953936	-0.0341872	0.928262	0.98882	-0.121001	0.844426	1
CENPK1137D_1035	EIW09265.1	RPC37	Rpc37p	-0.0796189	0.826854	0.967571	-0.0193144	0.964308	1	0.0235466	0.948466	0.987502	0.113584	0.718373	0.963555	0.0766476	0.869451	1
CENPK1137D_1036	EIW09266.1	PTK1, KKT8, POT1, STK1, YKL199C, YKT9	Ptk1p	-0.675749	0.0612339	0.441695	-0.572467	0.136157	0.46296	-0.977173	0.00381972	0.051111	-0.290901	0.333298	0.905843	-0.368446	0.388419	0.9926
CENPK1137D_1037	EIW09267.1	GCN3, AAS2	Gcn3p	-0.0861267	0.815791	0.965406	0.0119301	0.976254	1	0.0484833	0.888827	0.96753	0.144479	0.64284	0.95304	0.0707571	0.87382	0.997629
CENPK1137D_1038	EIW09268.1	BCH2, FMP50	Bch2p	-0.364368	0.319833	0.785237	0.0791386	0.850269	1	0.0139782	0.967915	0.993819	0.387566	0.248865	0.882963	-0.0362272	0.933932	1
CENPK1137D_1039	EIW09269.1	SAP190	Sap190p	-1.0477	0.000749696	0.0407562	-0.189567	0.609759	0.85324	-0.510541	0.0784532	0.329022	0.5464	0.0568857	0.745081	-0.293554	0.439517	0.9926
CENPK1137D_104	EIW08334.1	SDD2	hypothetical protein	0.403158	0.267456	0.740395	-0.0589968	0.864253	0.962039	0.334234	0.340489	0.680761	-0.0598665	0.819218	0.975861	0.420067	0.328627	0.9926
CENPK1137D_1040	EIW09270.1	SET3	Set3p	0.304748	0.453785	0.840354	0.680939	0.15914	1	0.267515	0.488329	0.78984	-0.0278985	0.934617	0.98882	-0.377856	0.486686	1
CENPK1137D_1041	EIW09271.1	GMH1, MSG1	Gmh1p	0.779544	0.0127987	0.225572	0.99841	0.00392982	0.0609151	1.19867	2.45072e-05	0.00163306	0.428772	0.10319	0.808652	0.230832	0.558401	0.994096
CENPK1137D_1042	EIW09272.1	SPO14, PLD1	Spo14p	-0.98166	0.00385222	0.124876	-0.321443	0.560692	1	-1.16842	0.00484329	0.0603583	-0.178825	0.649622	0.95514	-0.811402	0.106345	0.978818
CENPK1137D_1043	EIW09273.1	DAL80, UGA43	Dal80p	2.03276	0.000467601	0.031439	-0.304513	0.73488	1	0.837333	0.251665	0.588479	-1.18363	0.00852668	0.47384	1.18567	0.246519	1
CENPK1137D_1044	EIW09274.1	DID2, CHM1, FTI1, VPL30, VPS46	Did2p	0.416578	0.215942	0.694037	0.4091	0.339103	0.702155	0.0652072	0.857317	0.956393	-0.339151	0.341682	0.907853	-0.310444	0.425368	0.9926
CENPK1137D_1045	EIW09275.1	CAF4	Caf4p	-0.569313	0.0924388	0.517808	0.267916	0.496807	0.801083	-0.1829	0.573777	0.840199	0.395712	0.165826	0.839066	-0.419909	0.328514	0.9926
CENPK1137D_1046	EIW09276.1	SPC34	Spc34p	0.161245	0.657194	0.918203	-0.0703003	0.874916	1	0.0818146	0.830205	0.950832	-0.0688928	0.839348	0.977162	0.182974	0.691237	1
CENPK1137D_1047	EIW09277.1	PEX1, PAS1	Pex1p	-0.9873	0.00357031	0.120189	-0.798147	0.0938185	0.393456	-0.937239	0.00369619	0.0502552	0.059064	0.853162	0.980874	-0.116253	0.808526	0.997629
CENPK1137D_1048	EIW09278.1	KAE1	Kae1p	-0.0668742	0.814156	0.964519	-0.0109705	0.97426	0.99449	-0.10814	0.699256	0.899847	-0.0315296	0.897111	0.986604	-0.066768	0.854358	0.997629
CENPK1137D_1049	EIW09279.1	GAP1	Gap1p	-0.0179391	0.946855	0.986526	-0.221269	0.608912	0.853039	-0.284243	0.452247	0.768984	-0.260073	0.461094	0.943761	-0.0378765	0.911152	0.997629
CENPK1137D_105	EIW08335.1	RCO1	Rco1p	-0.415357	0.255379	0.732363	0.00166786	0.997593	1	-0.642714	0.0807466	0.332889	-0.216465	0.53281	0.948215	-0.60473	0.273914	1
CENPK1137D_1050	EIW09280.1	YKR041W	hypothetical protein	-0.195475	0.811641	0.964489	-2.32177	0.053473	1	-1.31888	0.2958	0.637209	-1.11651	0.360829	0.912919	1.02342	0.208199	1
CENPK1137D_1051	EIW09281.1	UTH1	Uth1p	0.245539	0.434639	0.835244	0.925055	0.00195416	0.038206	0.109994	0.709542	0.904957	-0.124612	0.584116	0.951431	-0.781551	0.0334628	0.788991
CENPK1137D_1052	EIW09282.1	SHB17	hypothetical protein	-0.00617552	0.98227	0.994809	0.042032	0.89939	0.974433	0.0426265	0.874581	0.961321	0.0591584	0.804115	0.974909	0.0327602	0.92658	0.997629
CENPK1137D_1053	EIW09283.1	UIP5	Uip5p	-0.0141588	0.963608	0.992212	-0.138939	0.738533	0.917026	0.248705	0.419547	0.741595	0.272519	0.305378	0.897478	0.412837	0.347113	0.9926
CENPK1137D_1054	EIW09284.1	YKR045C	hypothetical protein	-0.315508	0.434297	0.835244	-0.220415	0.664777	1	-0.177163	0.650755	0.877231	0.148776	0.692109	0.960128	0.0693075	0.894285	1
CENPK1137D_1055	EIW09285.1	PET10	Pet10p	0.69367	0.00693672	0.16569	0.142116	0.667271	0.886036	0.367252	0.158158	0.469901	-0.318287	0.145511	0.835923	0.250288	0.471119	0.9926
CENPK1137D_1056	EIW09286.1	NAP1	Nap1p	-0.500232	0.0868356	0.505242	-0.407261	0.287433	0.648138	-0.276349	0.309859	0.650788	0.233942	0.357867	0.911583	0.155569	0.696531	0.994096
CENPK1137D_1057	EIW09287.1	FMP46	Fmp46p	-0.0861033	0.757414	0.951276	-0.684927	0.0467949	0.272192	-0.527257	0.0549261	0.26684	-0.432328	0.0503821	0.745081	0.183275	0.623389	0.994096
CENPK1137D_1058	EIW09288.1	YKT6	Ykt6p	-0.290997	0.293536	0.760919	-0.221257	0.548568	0.825748	0.0392769	0.884171	0.964776	0.339965	0.13833	0.832325	0.285721	0.464153	0.9926
CENPK1137D_1059	EIW09289.1	TRK2, RPD2	Trk2p	-0.249836	0.440577	0.835244	-0.34883	0.457769	0.7771	-0.321211	0.300791	0.64258	-0.0620088	0.830234	0.976267	0.051323	0.915253	0.997629
CENPK1137D_106	EIW08336.1	PDS5	Pds5p	-0.0746	0.824394	0.967397	0.310387	0.468779	1	-0.275963	0.416907	0.741595	-0.190977	0.482408	0.943761	-0.550526	0.236799	0.978818
CENPK1137D_1060	EIW09290.1	YKR051W	hypothetical protein	0.170676	0.586914	0.897887	-0.152914	0.715954	1	-0.372447	0.268149	0.60973	-0.532983	0.0717943	0.76371	-0.190202	0.651933	0.994096
CENPK1137D_1061	EIW09291.1	MRS4	Mrs4p	0.35558	0.348074	0.799857	0.562665	0.187088	1	0.875607	0.0184905	0.144475	0.529312	0.0939193	0.808652	0.343359	0.480549	1
CENPK1137D_1062	EIW09292.1	YSR3, LBP2	Ysr3p	-0.111311	0.763656	0.952892	-0.0485183	0.909994	0.978042	0.628807	0.09591	0.366031	0.750268	0.0223948	0.634502	0.70487	0.120829	0.978818
CENPK1137D_1063	EIW09293.1	DYN1, DHC1, PAC6	Dyn1p	-0.641516	0.0373998	0.369563	-0.769785	0.0742542	1	-1.47283	8.4639e-06	0.0006984	-0.82219	0.00811531	0.472183	-0.675385	0.0948388	0.978818
CENPK1137D_1064	EIW09294.1	RHO4	Rho4p	-0.535779	0.135469	0.598737	0.777136	0.0945262	1	-0.0920389	0.795578	0.942267	0.454315	0.170461	0.83924	-0.835254	0.0829111	1
CENPK1137D_1065	EIW09295.1	TRM2, NUC2, NUD1, RNC1	Trm2p	-0.153861	0.6264	0.905769	-0.622064	0.0901291	0.384782	-0.293889	0.346592	0.686143	-0.130725	0.634395	0.95181	0.356765	0.359223	0.9926
CENPK1137D_1066	EIW09296.1	RPS21A, RPS25	Rps21ap	0.28559	0.410717	0.823563	-0.645175	0.0529821	0.289095	0.221184	0.502434	0.797468	-0.0558157	0.812321	0.974943	0.890553	0.0321186	0.784938
CENPK1137D_1067	EIW09297.1	GLG1	Glg1p	-0.0303328	0.921921	0.984474	0.160654	0.733201	0.916102	-0.489723	0.147552	0.457538	-0.450334	0.1209	0.814235	-0.614496	0.197293	0.978818
CENPK1137D_1068	EIW09298.1	TIF1	Tif1p	-0.225982	0.46285	0.842462	-0.439372	0.307735	0.669484	0.0810312	0.791759	0.941808	0.316729	0.198459	0.852084	0.542497	0.236543	0.978818
CENPK1137D_1069	EIW09299.1	MIA40, FMP15, TIM40	Mia40p	0.874353	0.00150345	0.067113	1.16527	0.00176714	0.0353532	1.11534	0.000266992	0.00881234	0.253202	0.330931	0.905843	-0.0123702	0.974169	0.997629
CENPK1137D_107	EIW08337.1	VPS20, CHM6, VPL10, VPT20	Vps20p	0.759666	0.0496341	0.404652	-0.254906	0.616553	1	0.240719	0.570108	0.838458	-0.50904	0.1291	0.831152	0.531042	0.334229	1
CENPK1137D_1070	EIW09300.1	UTP30	Utp30p	0.489638	0.190523	0.66726	0.399001	0.431018	1	0.341367	0.387734	0.719798	-0.138903	0.67308	0.958654	-0.0231613	0.966343	1
CENPK1137D_1071	EIW09301.1	KTR2	Ktr2p	0.701431	0.0512588	0.408719	-0.787481	0.0183398	0.157269	0.464138	0.1984	0.527395	-0.229542	0.348521	0.90816	1.27919	0.00264309	0.274796
CENPK1137D_1072	EIW09302.1	TFA2	Tfa2p	-0.240028	0.512247	0.872225	0.223457	0.550029	0.826124	0.282721	0.405817	0.731603	0.532651	0.0730343	0.765384	0.0885963	0.836995	0.997629
CENPK1137D_1073	EIW09303.1	LAS1	Las1p	-0.000496005	0.998885	0.999659	-0.162635	0.732966	1	-0.0448594	0.903203	0.971147	-0.0350153	0.912359	0.98882	0.15312	0.75982	1
CENPK1137D_1074	EIW09304.1	OAF3	Oaf3p	-0.126302	0.723098	0.939716	-0.319263	0.489701	1	-0.153819	0.667409	0.885003	-0.0173732	0.954935	0.991341	0.192152	0.693236	0.994096
CENPK1137D_1075	EIW09305.1	PAM17, FMP18	Pam17p	0.233883	0.420033	0.830437	0.351299	0.345552	0.707078	0.490246	0.0828712	0.33817	0.26484	0.236745	0.874339	0.162448	0.689798	0.994096
CENPK1137D_1076	EIW09306.1	CCP1	Ccp1p	-0.0120453	0.967856	0.993135	-0.421348	0.278893	0.640206	-0.12095	0.666603	0.884495	-0.100586	0.67225	0.958654	0.322323	0.441125	0.9926
CENPK1137D_1077	EIW09307.1	GPT2, GAT1	Gpt2p	0.324301	0.32419	0.787844	0.958759	0.00239542	0.0433823	0.539716	0.088732	0.351715	0.226025	0.30894	0.898285	-0.384332	0.334822	0.9926
CENPK1137D_1078	EIW09308.1	BET3	Bet3p	0.376047	0.178467	0.657995	0.0854151	0.799345	0.940615	0.164604	0.549402	0.824877	-0.201908	0.38623	0.927077	0.110294	0.763196	0.997629
CENPK1137D_1079	EIW09309.1	MET1, MET20	Met1p	0.0127431	0.964461	0.99286	0.523519	0.132179	0.45972	0.151138	0.591695	0.850904	0.148759	0.533646	0.948215	-0.338938	0.370112	0.9926
CENPK1137D_108	EIW08338.1	CTF18, CHL12	Ctf18p	-0.348963	0.374356	0.80635	0.0524993	0.905782	1	-0.0130067	0.971545	0.995512	0.345401	0.288703	0.893446	-0.0376729	0.93843	0.997629
CENPK1137D_1080	EIW09310.1	MST1	Mst1p	0.579624	0.0871629	0.505526	1.46134	0.000138732	0.00582169	1.26575	0.000207997	0.00726122	0.697664	0.0133137	0.575024	-0.162395	0.715718	0.995544
CENPK1137D_1081	EIW09311.1	YKR070W	hypothetical protein	-0.035463	0.917715	0.984474	-0.0139627	0.972413	0.99449	0.252994	0.434563	0.756622	0.296041	0.248471	0.882963	0.288952	0.524952	0.994096
CENPK1137D_1082	EIW09312.1	DRE2	Dre2p	-0.156551	0.575684	0.894997	-0.173951	0.623193	0.859137	-0.188104	0.528176	0.814165	-0.0202952	0.93888	0.990343	0.0183826	0.958766	0.997629
CENPK1137D_1083	EIW09313.1	SIS2, HAL3	Sis2p	-0.342607	0.353834	0.801672	0.187162	0.678567	0.892114	-0.44275	0.210853	0.539872	-0.090408	0.76096	0.968227	-0.591972	0.231351	0.978818
CENPK1137D_1084	EIW09314.1	AIM29	Aim29p	0.502872	0.140856	0.604747	-0.542611	0.142629	0.473988	0.191716	0.561025	0.834373	-0.30193	0.261564	0.88507	0.759892	0.0706184	0.928608
CENPK1137D_1085	EIW09315.1	YKR075C	hypothetical protein	0.332366	0.339816	0.796055	-0.118886	0.776041	1	0.250349	0.465805	0.776721	-0.0726448	0.814095	0.974943	0.401417	0.369776	0.9926
CENPK1137D_1086	EIW09316.1	ECM4, GTO2	Ecm4p	0.481182	0.560248	0.886754	1.7541	0.0718236	1	1.00502	0.194358	0.5224	0.531456	0.404483	0.930514	-0.721471	0.567911	1
CENPK1137D_1087	EIW09317.1	ECM4, GTO2	Ecm4p	-0.600469	0.0334436	0.348248	-0.771732	0.0631111	0.317029	-0.814768	0.00453345	0.0578201	-0.205908	0.447333	0.942451	-0.0198927	0.961665	0.997629
CENPK1137D_1088	EIW09318.1	MSA2	Msa2p	-0.285318	0.40213	0.819611	0.168353	0.698	1	-0.339266	0.329073	0.668656	-0.0427792	0.891573	0.986253	-0.470988	0.29101	0.9926
CENPK1137D_1089	EIW09319.1	YKR078W	hypothetical protein	-0.257116	0.568198	0.891441	0.225064	0.702788	1	-0.562383	0.214916	0.543268	-0.296487	0.491244	0.943761	-0.752019	0.199914	1
CENPK1137D_109	EIW08339.1	SEC14, PIT1	Sec14p	-0.121662	0.672685	0.925052	0.488791	0.143077	0.474762	0.204389	0.452571	0.769018	0.335951	0.166557	0.839066	-0.253563	0.483876	0.994096
CENPK1137D_1090	EIW09320.1	TRZ1	Trz1p	-0.485325	0.185827	0.664555	0.59717	0.153903	1	0.359263	0.288038	0.629729	0.854189	0.00815005	0.472183	-0.205356	0.651243	1
CENPK1137D_1091	EIW09321.1	ACP1	Acp1p	0.16277	0.590603	0.898681	-0.156493	0.713873	0.907676	0.291156	0.323904	0.664585	0.138137	0.571735	0.951431	0.469698	0.29995	0.9926
CENPK1137D_1092	EIW09322.1	MTD1	Mtd1p	-0.0100972	0.971425	0.993893	0.749646	0.0272309	0.196904	0.307667	0.272517	0.614038	0.328474	0.165538	0.839066	-0.408801	0.268115	0.989823
CENPK1137D_1093	EIW09323.1	RPF2	Rpf2p	0.309155	0.372723	0.805422	0.602042	0.118624	0.438439	0.438217	0.195739	0.524042	0.139884	0.59274	0.951431	-0.128836	0.775498	0.997629
CENPK1137D_1094	EIW09324.1	NUP133, RAT3	Nup133p	-0.121241	0.725772	0.940481	0.12847	0.737586	0.917026	-0.235371	0.497228	0.793874	-0.103395	0.701658	0.96097	-0.330034	0.44806	0.9926
CENPK1137D_1095	EIW09325.1	DAD2, HSK1	Dad2p	0.556484	0.16846	0.644267	-0.792876	0.116648	1	-0.187241	0.67779	0.890444	-0.733193	0.0498886	0.745081	0.640258	0.221835	1
CENPK1137D_1096	EIW09326.1	HBS1	Hbs1p	-0.450052	0.134363	0.596364	-0.276808	0.503005	0.803921	-0.276032	0.391216	0.722749	0.185005	0.541245	0.948703	0.0287471	0.943004	0.997629
CENPK1137D_1097	EIW09327.1	MRPL20	Mrpl20p	0.363091	0.247171	0.724709	0.261941	0.485438	0.795812	0.679961	0.0263597	0.172958	0.326943	0.213703	0.854921	0.44409	0.275305	0.990268
CENPK1137D_1098	EIW09328.1	PRP16, PRP23, RNA16	Prp16p	-0.626194	0.09589	0.529632	-0.683734	0.192717	1	-0.805976	0.0365002	0.210127	-0.170429	0.646345	0.954488	-0.0863374	0.868424	1
CENPK1137D_1099	EIW09329.1	OMA1	Oma1p	0.496406	0.0893716	0.507665	0.543208	0.138691	0.468797	0.739259	0.00907315	0.0920993	0.252111	0.295511	0.893446	0.223179	0.578903	0.994096
CENPK1137D_11	EIW08241.1	PPZ1	Ppz1p	-0.244218	0.409278	0.823204	0.684532	0.084866	0.370306	0.437174	0.129034	0.423679	0.691543	0.00890133	0.479765	-0.220657	0.594845	0.994096
CENPK1137D_110	EIW08340.1	NAM7, IFS2, MOF4, SUP113, SUT2, UPF1	Nam7p	-0.491515	0.107701	0.554261	-0.425699	0.243938	0.610674	-0.515357	0.07854	0.329022	-0.0141821	0.957785	0.992031	-0.0608155	0.873838	0.997629
CENPK1137D_1100	EIW09330.1	TVP38	Tvp38p	0.298298	0.34887	0.799857	-0.160989	0.692081	0.898747	0.390323	0.209288	0.538447	0.100436	0.657206	0.957692	0.573305	0.204975	0.978818
CENPK1137D_1101	EIW09331.1	TGL4, STC1	Tgl4p	-0.346268	0.237565	0.715275	-0.166911	0.640133	0.867546	-0.452911	0.122423	0.412611	-0.0982979	0.701586	0.96097	-0.25888	0.489143	0.994096
CENPK1137D_1102	EIW09332.1	DPH2	Dph2p	-0.322539	0.245086	0.723546	-0.285209	0.467531	0.783582	-0.252258	0.353092	0.691158	0.0798679	0.740491	0.965649	0.0584047	0.885706	0.997629
CENPK1137D_1103	EIW09333.1	PXL1	Pxl1p	-0.0102834	0.97573	0.994337	-0.673334	0.0814319	0.367726	-0.217363	0.525943	0.813579	-0.198132	0.498017	0.945355	0.484994	0.243573	0.982174
CENPK1137D_1104	EIW09334.1	SRL3, WHI7	Srl3p	0.932836	0.00395936	0.126503	-0.810823	0.0256596	0.189068	0.618714	0.0660752	0.298627	-0.306965	0.268736	0.891782	1.45336	0.000203576	0.0573738
CENPK1137D_1105	EIW09335.1	SRP40	Srp40p	0.476845	0.273678	0.745414	-0.362342	0.419604	0.753511	0.096911	0.829539	0.950832	-0.367582	0.208608	0.85389	0.499228	0.365455	0.9926
CENPK1137D_1106	EIW09336.1	PTR2	Ptr2p	1.16848	0.00162878	0.0721167	0.741606	0.071307	1	1.27193	0.000566033	0.0145416	0.113789	0.685774	0.959637	0.563173	0.266577	1
CENPK1137D_1107	EIW09337.1	RPL40B, CEP52B, UB12, UBI2	Rpl40ap	0.115469	0.687896	0.926708	-0.228177	0.514698	0.808183	0.221397	0.43102	0.753075	0.11519	0.599968	0.951431	0.474768	0.218755	0.978818
CENPK1137D_1108	EIW09338.1	MLP1, MPL1	Mlp1p	-0.109602	0.761213	0.952566	-0.797946	0.119285	1	-1.02279	0.00549079	0.0655764	-0.902283	0.00252831	0.358068	-0.184859	0.730415	0.995544
CENPK1137D_1109	EIW09339.1	PCC1	Pcc1p	0.61275	0.103835	0.545309	-0.217085	0.720995	1	-0.0559008	0.892341	0.969108	-0.658562	0.0544956	0.745081	0.201995	0.74895	1
CENPK1137D_111	EIW08341.1	ISF1, MBR3	Isf1p	-0.80833	0.0282243	0.322242	-0.254384	0.546053	1	-1.01207	0.00207876	0.0350493	-0.194589	0.57771	0.951431	-0.724313	0.0864621	0.96667
CENPK1137D_1110	EIW09340.1	ESL2	hypothetical protein	-0.571598	0.0922479	0.517808	0.0762105	0.84495	1	-0.676333	0.0377176	0.21286	-0.0951688	0.748896	0.96797	-0.721296	0.0786957	0.936422
CENPK1137D_1111	EIW09341.1	PCK1, JPM2, PPC1	Pck1p	0.0690399	0.817557	0.965666	0.402984	0.262055	0.628822	0.0461117	0.882838	0.963906	-0.0139995	0.956814	0.992031	-0.329733	0.383587	0.9926
CENPK1137D_1112	EIW09342.1	UBP11	Ubp11p	0.267567	0.473305	0.84818	0.864585	0.0658371	1	0.0852886	0.823377	0.949974	-0.173302	0.60097	0.951431	-0.747151	0.138444	1
CENPK1137D_1113	EIW09343.1	MCH2	Mch2p	-0.252737	0.545233	0.878644	-0.85058	0.07315	1	-0.446605	0.303878	0.645729	-0.186698	0.648099	0.954964	0.430923	0.362525	1
CENPK1137D_1114	EIW09344.1	CNB1, CRV1, YCN2	Cnb1p	0.186568	0.548411	0.879719	-0.486599	0.140283	0.470022	-0.0497739	0.866655	0.959545	-0.226818	0.370463	0.920832	0.466802	0.209504	0.978818
CENPK1137D_1115	EIW09345.1	BAS1	Bas1p	-0.113005	0.780246	0.956816	0.185049	0.724897	1	-0.461118	0.258298	0.595675	-0.337557	0.382375	0.925517	-0.610781	0.24469	1
CENPK1137D_1116	EIW09346.1	SKG1, YKR099C-A	Skg1p	0.477338	0.0984863	0.533157	1.18052	0.00753481	0.0916158	0.682582	0.0229707	0.161892	0.216416	0.398901	0.930514	-0.458697	0.331108	0.9926
CENPK1137D_1117	EIW09347.1	SIR1	Sir1p	0.0646694	0.841688	0.969508	-0.21043	0.626014	1	-0.25875	0.456441	0.772092	-0.314399	0.297633	0.893446	-0.0152298	0.972518	0.997629
CENPK1137D_1118	EIW09348.1	FLO10	Flo10p	-1.7042	0.000248696	0.0225733	-0.902442	0.203333	1	-1.98066	4.10364e-05	0.00242918	-0.26712	0.652233	0.955866	-1.05737	0.0665078	1
CENPK1137D_1119	EIW09349.1	NFT1	Nft1p	-0.883164	0.122323	0.576227	-0.256819	0.76439	1	-0.71455	0.269493	0.611781	0.1766	0.779008	0.970497	-0.418938	0.601679	1
CENPK1137D_112	EIW08342.1	ERO1	Ero1p	0.475349	0.109957	0.556085	0.882433	0.0409533	0.251195	0.609138	0.0418356	0.2271	0.144475	0.566922	0.951431	-0.235618	0.615424	0.994096
CENPK1137D_1120	EIW09350.1	NFT1	hypothetical protein	-1.48118	0.00289828	0.100535	0.0727348	0.936248	1	-1.6631	0.00177604	0.0317039	-0.1738	0.776803	0.970052	-1.69633	0.0223519	1
CENPK1137D_1121	EIW09351.1	HYM1	Hym1p	-0.125873	0.715029	0.935949	0.496184	0.292967	1	0.211881	0.542061	0.821229	0.348706	0.247654	0.882963	-0.245921	0.625734	0.994096
CENPK1137D_1122	EIW09352.1	PXA2, PAT1	Pxa2p	-0.38969	0.231529	0.707116	0.367729	0.322683	0.683294	-0.467702	0.115269	0.403184	-0.0679248	0.804122	0.974909	-0.800198	0.0479086	0.882784
CENPK1137D_1123	EIW09353.1	FAT3	hypothetical protein	-0.460325	0.097672	0.532109	-0.350966	0.405113	0.746259	-0.876812	0.0140974	0.121671	-0.410229	0.2333	0.872341	-0.50212	0.141248	0.978818
CENPK1137D_1124	EIW09354.1	MTR2	Mtr2p	0.965348	0.00130736	0.0619122	-1.09873	0.00780695	0.0939291	0.225344	0.47508	0.780244	-0.730452	0.00356101	0.391211	1.3612	0.0020545	0.226508
CENPK1137D_1125	EIW09355.1	ASH1	Ash1p	-0.0483808	0.889312	0.981931	-2.10563	2.98541e-09	7.33772e-07	-0.871947	0.0166987	0.135531	-0.817405	0.00523806	0.43677	1.25986	0.00151451	0.199979
CENPK1137D_1126	EIW09356.1	SPE1, ORD1, SPE10	Spe1p	0.122737	0.674356	0.925052	0.343867	0.334057	0.695817	0.283109	0.320735	0.660886	0.170461	0.482928	0.943761	-0.0276258	0.943437	0.997629
CENPK1137D_1127	EIW09357.1	LOT5	Lot5p	-0.377924	0.292413	0.76045	0.11485	0.781247	0.934726	0.064109	0.851939	0.954662	0.450404	0.119692	0.814235	-0.0254123	0.955819	0.997629
CENPK1137D_1128	EIW09358.1	FAS1	Fas1p	-0.706959	0.0061732	0.160055	-0.611548	0.0967602	0.399223	-1.04616	4.23466e-05	0.0024534	-0.330283	0.15148	0.837737	-0.409748	0.276616	0.990268
CENPK1137D_1129	EIW09359.1	PRS1, PRP1	Prs1p	-0.224005	0.384029	0.812833	-0.105782	0.760698	0.92678	-0.0502849	0.839608	0.952127	0.183355	0.399692	0.930514	0.0821316	0.821285	0.997629
CENPK1137D_113	EIW08343.1	BUL2	Bul2p	0.142077	0.69284	0.928219	-0.247658	0.542177	1	-0.205536	0.560402	0.834094	-0.337937	0.277436	0.892371	0.0729473	0.867791	0.997629
CENPK1137D_1130	EIW09360.1	FRE2	Fre2p	-0.45054	0.331768	0.79142	-0.093729	0.889914	1	-0.82455	0.104803	0.379304	-0.366172	0.447474	0.942451	-0.699142	0.269501	1
CENPK1137D_1131	EIW09361.1	RPL17A, RPL17	Rpl17ap	-0.00307631	0.99045	0.998333	-0.233228	0.468815	0.785009	0.12258	0.623816	0.865306	0.135391	0.525986	0.947983	0.383194	0.263161	0.989823
CENPK1137D_1132	EIW09362.1	COY1	Coy1p	0.0870609	0.792763	0.958781	-0.312361	0.415428	0.751607	-0.179203	0.581908	0.846755	-0.255937	0.363592	0.912919	0.166742	0.688879	0.994096
CENPK1137D_1133	EIW09363.1	STE3, DAF2	Ste3p	0.102079	0.776513	0.954769	0.108226	0.787333	0.938093	0.475087	0.166193	0.482819	0.381352	0.174935	0.83924	0.392319	0.389648	0.9926
CENPK1137D_1134	EIW09364.1	LST4	Lst4p	-0.515891	0.073226	0.466816	-0.100331	0.775314	0.932165	-0.369128	0.18274	0.506463	0.156241	0.537052	0.948215	-0.24056	0.512673	0.994096
CENPK1137D_1135	EIW09365.1	ZRT3	Zrt3p	0.248442	0.380077	0.81023	0.577107	0.121279	0.441634	0.400501	0.110096	0.389842	0.161118	0.51003	0.945355	-0.151627	0.698072	0.994096
CENPK1137D_1136	EIW09366.1	TPO5	Tpo5p	0.287659	0.327489	0.788797	-0.157489	0.685583	0.894951	0.434922	0.142495	0.44935	0.155492	0.53732	0.948215	0.616351	0.133024	0.978818
CENPK1137D_1137	EIW09367.1	SNU114, GIN10	Snu114p	-0.281669	0.358471	0.801691	-0.743819	0.0442511	0.262985	-0.62187	0.0426255	0.228483	-0.33026	0.24134	0.877002	0.152468	0.688086	0.994096
CENPK1137D_1138	EIW09368.1	EBP2	Ebp2p	0.303818	0.361389	0.801691	-0.0628418	0.871731	0.965293	0.176698	0.584583	0.847327	-0.11631	0.651325	0.955798	0.27589	0.530801	0.994096
CENPK1137D_1139	EIW09369.1	NNK1	Nnk1p	-0.40093	0.165711	0.642322	0.402587	0.267302	0.632591	-0.279616	0.323079	0.663958	0.131128	0.602965	0.951431	-0.649837	0.0890866	0.970543
CENPK1137D_114	EIW08344.1	ADH3	Adh3p	0.125524	0.610227	0.901097	-0.0115679	0.971087	0.99449	0.202201	0.394909	0.725354	0.085979	0.678203	0.958851	0.241022	0.472591	0.9926
CENPK1137D_1140	EIW09370.1	MRPL38	Mrpl38p	0.254771	0.428816	0.833502	0.00696191	0.985596	0.997422	0.314347	0.35718	0.69571	0.0706316	0.823675	0.975861	0.33778	0.369355	0.9926
CENPK1137D_1141	EIW09371.1	COS9	Cos9p	-0.121483	0.713412	0.935697	-0.114321	0.768353	0.928988	0.228127	0.473409	0.779314	0.358184	0.162646	0.839066	0.367032	0.395751	0.9926
CENPK1137D_1142	EIW09372.1	KKQ8	Kkq8p	-0.532173	0.224657	0.699576	-0.529855	0.229796	1	-0.466798	0.210003	0.53896	0.0735805	0.862268	0.982751	0.0933531	0.833143	1
CENPK1137D_1143	EIW09373.1	MRP49	Mrp49p	1.27812	0.000246717	0.0225733	0.409051	0.326858	0.687411	1.1804	0.00127095	0.0258268	-0.0852537	0.799834	0.974909	0.807728	0.0597287	0.904401
CENPK1137D_1144	EIW09374.1	TPK3	Tpk3p	0.16054	0.661837	0.919951	0.859105	0.0889042	1	0.421077	0.264285	0.604493	0.268354	0.421084	0.934886	-0.405104	0.455595	1
CENPK1137D_1145	EIW09375.1	MCD4, FSR2, SSU21, ZRG16	Mcd4p	0.402814	0.188055	0.665634	0.744376	0.0703778	0.337284	0.761947	0.00758631	0.0813288	0.367559	0.156337	0.837933	0.0413154	0.925595	0.997629
CENPK1137D_1146	EIW09376.1	PIR3, CCW8	Pir3p	-0.727114	0.0227623	0.291678	-1.20326	0.000893165	0.0221106	-0.82683	0.00951412	0.0941336	-0.0923186	0.765357	0.968227	0.403296	0.263204	0.989823
CENPK1137D_1147	EIW09377.1	YKL162C	hypothetical protein	0.418694	0.195278	0.676085	0.278013	0.532251	1	0.0743754	0.842533	0.952262	-0.332755	0.31512	0.898695	-0.170285	0.694182	0.994096
CENPK1137D_1148	EIW09378.1	KDX1, MLP1	Kdx1p	0.507692	0.134589	0.596882	-0.536957	0.130875	0.45813	0.570802	0.085729	0.343893	0.071461	0.800426	0.974909	1.13639	0.0042091	0.329144
CENPK1137D_1149	EIW09379.1	ELF1	Elf1p	0.48914	0.0879686	0.506676	0.0427431	0.898062	0.974414	0.325693	0.236908	0.569878	-0.153301	0.539907	0.948215	0.3145	0.378436	0.9926
CENPK1137D_115	EIW08345.1	YMR085W	hypothetical protein	-1.14844	0.00212306	0.0856457	-1.79051	1.54079e-06	0.000151482	-1.18175	0.00139104	0.0272504	-0.0249739	0.940302	0.990589	0.635633	0.127337	0.978818
CENPK1137D_1150	EIW09380.1	RCN1	Rcn1p	0.0481334	0.88038	0.978679	-1.7594	2.19251e-07	2.69444e-05	-0.215966	0.498363	0.794811	-0.255587	0.345751	0.907889	1.57354	2.54529e-05	0.0252556
CENPK1137D_1151	EIW09381.1	APE2, LAP1, YKL158W	Ape2p	-0.333087	0.230502	0.706175	-0.449821	0.244801	0.611395	-0.0583459	0.829078	0.950832	0.284062	0.204043	0.85389	0.415227	0.310928	0.9926
CENPK1137D_1152	EIW09382.1	SRY1	Sry1p	0.6002	0.0410838	0.381163	-0.331518	0.347178	0.707078	0.877832	0.00200142	0.0340616	0.287167	0.234304	0.872341	1.23668	0.00119827	0.169855
CENPK1137D_1153	EIW09383.1	RSM22	Rsm22p	0.253694	0.449185	0.83917	1.03898	0.0141588	0.134333	0.653874	0.0463563	0.239603	0.411704	0.142182	0.835923	-0.348053	0.46079	0.9926
CENPK1137D_1154	EIW09384.1	SRP102	Srp102p	0.906341	0.00482519	0.136865	0.506127	0.171407	0.519559	0.768215	0.0102962	0.0987447	-0.128287	0.645273	0.953954	0.295167	0.471341	0.9926
CENPK1137D_1155	EIW09385.1	GPM1	Gpm1p	-1.95237	3.34318e-10	1.82069e-07	-1.35288	0.00114925	0.0260169	-1.86416	1.51047e-14	1.02826e-11	0.0969697	0.726884	0.963555	-0.489448	0.254247	0.989823
CENPK1137D_1156	EIW09386.1	NNR2	hypothetical protein	-0.241669	0.446539	0.837764	-0.628302	0.133163	0.461237	-0.311454	0.301806	0.644208	-0.0603546	0.816866	0.975688	0.339723	0.445346	0.9926
CENPK1137D_1157	EIW09387.1	MCR1	Mcr1p	0.873855	0.000481041	0.0317751	1.19914	0.000188204	0.00715523	1.09161	1.18172e-05	0.000869684	0.228411	0.276779	0.892371	-0.0783563	0.817658	0.997629
CENPK1137D_1158	EIW09388.1	DBR1, PRP26	Dbr1p	-0.267158	0.388016	0.814012	0.26834	0.545281	0.823487	-0.10566	0.735101	0.91736	0.170093	0.54058	0.948215	-0.339883	0.46313	0.9926
CENPK1137D_1159	EIW09389.1	SDH1	Sdh1p	0.178873	0.465615	0.843726	0.64915	0.046955	0.272192	0.400919	0.088687	0.351715	0.232093	0.256149	0.883084	-0.220647	0.520336	0.994096
CENPK1137D_116	EIW08346.1	SEG1	hypothetical protein	-0.268149	0.40682	0.823204	-0.387652	0.298572	0.659236	-0.576541	0.0856479	0.343893	-0.298727	0.277562	0.892371	-0.157502	0.694031	0.994096
CENPK1137D_1160	EIW09390.1	AVT3	Avt3p	0.201793	0.439874	0.835244	-0.104678	0.77307	0.931609	0.174639	0.486129	0.789493	-0.0173728	0.937563	0.989528	0.305454	0.420474	0.9926
CENPK1137D_1161	EIW09391.1	RPT1, CIM5, YTA3	Rpt1p	-0.130182	0.611914	0.901097	0.219841	0.486469	0.795812	-0.150981	0.534691	0.816512	-0.0111426	0.958893	0.992345	-0.338227	0.317724	0.9926
CENPK1137D_1162	EIW09392.1	RPC25, YKL1	Rpc25p	-0.139603	0.67407	0.925052	0.38536	0.362147	1	0.0513091	0.878428	0.962172	0.20122	0.504432	0.945355	-0.300645	0.49824	1
CENPK1137D_1163	EIW09393.1	JEN1	Jen1p	-0.354944	0.296808	0.76282	0.350509	0.3293	0.690085	0.275583	0.289144	0.629781	0.64126	0.031986	0.677736	-0.0475657	0.900677	0.997629
CENPK1137D_1164	EIW09394.1	LTV1, YKL2	Ltv1p	0.0762491	0.831975	0.967749	-0.307794	0.532552	1	-0.128975	0.746864	0.922223	-0.193006	0.578519	0.951431	0.218798	0.661468	0.994096
CENPK1137D_1165	EIW09395.1	MRP8, YKL3	Mrp8p	0.0210808	0.943767	0.986095	-0.618874	0.0671449	0.328657	-0.125896	0.664258	0.883539	-0.138694	0.530074	0.948215	0.517326	0.177693	0.978818
CENPK1137D_1166	EIW09396.1	SDH3, CYB3, YKL4	Sdh3p	0.516442	0.0687454	0.458808	0.20274	0.599495	0.849407	0.717923	0.00855489	0.0884059	0.210788	0.328763	0.905843	0.537975	0.196248	0.978818
CENPK1137D_1167	EIW09397.1	TGL1, YKL5	Tgl1p	0.31391	0.348117	0.799857	0.238381	0.520916	0.811074	0.517691	0.0969845	0.367032	0.214116	0.430753	0.940521	0.308769	0.457006	0.9926
CENPK1137D_1168	EIW09398.1	CTK1	Ctk1p	0.0545439	0.867184	0.974157	0.225291	0.6946	1	0.0783805	0.812769	0.946662	0.032734	0.910709	0.98882	-0.107549	0.857396	0.997629
CENPK1137D_1169	EIW09399.1	HSK3	Hsk3p	0.27842	0.494383	0.861204	0.232953	0.592627	1	0.165628	0.676705	0.890444	-0.103916	0.724967	0.963555	-0.036106	0.944896	0.997629
CENPK1137D_117	EIW08347.1	YMR087W	hypothetical protein	-0.225918	0.50674	0.869199	-0.279107	0.539704	1	-0.528663	0.157723	0.469542	-0.294628	0.388749	0.929381	-0.222747	0.612265	1
CENPK1137D_1170	EIW09400.1	MRPL31	Mrpl31p	0.819187	0.00677176	0.164521	0.638244	0.105629	0.416571	0.801253	0.0166516	0.13535	-0.00628894	0.983355	0.995949	0.196921	0.618884	0.994096
CENPK1137D_1171	EIW09401.1	CMC1	Cmc1p	0.772647	0.0255171	0.311684	0.578016	0.16274	0.507235	0.892003	0.00479838	0.0599357	0.130491	0.679436	0.958851	0.349947	0.429757	0.9926
CENPK1137D_1172	EIW09402.1	APL2	Apl2p	0.015111	0.957073	0.991767	0.0914585	0.790009	0.939097	-0.167329	0.548572	0.8244	-0.173493	0.471342	0.943761	-0.229544	0.529661	0.994096
CENPK1137D_1173	EIW09403.1	2023-10-01	Oct1p	0.271182	0.372478	0.805286	0.566335	0.1108	0.42707	0.84336	0.00469969	0.0592593	0.582697	0.0250625	0.634502	0.309243	0.4265	0.9926
CENPK1137D_1174	EIW09404.1	URA1	Ura1p	-0.032711	0.908543	0.983683	-0.708432	0.0319308	0.215409	0.298839	0.286051	0.627215	0.341506	0.160784	0.838281	1.03627	0.00324756	0.300814
CENPK1137D_1175	EIW09405.1	YKL133C	hypothetical protein	0.779053	0.0261778	0.315408	0.0233084	0.956201	0.989898	0.779562	0.0169648	0.136736	0.010841	0.970026	0.993016	0.792903	0.0925842	0.978818
CENPK1137D_1176	EIW09406.1	RMA1	Rma1p	-0.433597	0.391826	0.814267	-0.272324	0.620355	1	-0.040045	0.935282	0.982818	0.401496	0.376205	0.921643	0.260163	0.659503	1
CENPK1137D_1177	EIW09407.1	SHE2	She2p	0.389852	0.205786	0.683968	0.0340504	0.932935	0.986228	0.368854	0.22593	0.555994	-0.0117366	0.963407	0.993016	0.359921	0.408112	0.9926
CENPK1137D_1178	EIW09408.1	MYO3	Myo3p	-0.202186	0.507484	0.869461	-0.735462	0.0507169	0.283306	-0.62121	0.0499226	0.25081	-0.409649	0.144282	0.835923	0.144305	0.707742	0.994096
CENPK1137D_1179	EIW09409.1	PMU1	Pmu1p	-0.0905585	0.805507	0.963706	-1.52393	4.97003e-05	0.00251498	-0.303156	0.427094	0.748377	-0.204964	0.494896	0.945148	1.24568	0.00340746	0.307368
CENPK1137D_118	EIW08348.1	VBA1	Vba1p	-0.158562	0.608044	0.901097	-0.0274638	0.94416	0.989599	0.242323	0.389851	0.721452	0.409347	0.103603	0.808652	0.293188	0.487196	0.994096
CENPK1137D_1180	EIW09410.1	PGM1	Pgm1p	0.00678429	0.981482	0.994809	0.0323422	0.927286	0.985116	0.00190655	0.994718	0.999031	0.00509617	0.983714	0.995949	-0.000521997	0.998899	0.999987
CENPK1137D_1181	EIW09411.1	YPK1, SLI2	Ypk1p	-0.285708	0.317956	0.783546	-0.456589	0.190291	0.544503	-0.18155	0.518093	0.808531	0.112527	0.641077	0.952369	0.300839	0.418069	0.9926
CENPK1137D_1182	EIW09412.1	RRN3	Rrn3p	-0.210398	0.568901	0.891678	-0.633661	0.105686	0.416571	-0.469909	0.149467	0.458829	-0.249698	0.464878	0.943761	0.192297	0.635498	0.994096
CENPK1137D_1183	EIW09413.1	SSH4, MLF4	Ssh4p	0.328786	0.255521	0.732363	0.460439	0.209585	0.567531	0.209879	0.495651	0.792376	-0.110834	0.696598	0.960128	-0.221844	0.538231	0.994096
CENPK1137D_1184	EIW09414.1	SRP21	Srp21p	0.462214	0.128132	0.584917	0.146029	0.758921	0.925722	0.0704353	0.823107	0.949968	-0.381015	0.140349	0.834436	-0.0357745	0.943345	0.997629
CENPK1137D_1185	EIW09415.1	OXP1	Oxp1p	-0.280522	0.391577	0.814267	-0.528407	0.227216	1	-0.517308	0.160957	0.47478	-0.225004	0.5065	0.945355	0.0423111	0.918812	0.997629
CENPK1137D_1186	EIW09416.1	DGR2	Dgr2p	-0.382047	0.316059	0.783102	-0.242891	0.618489	1	-0.463393	0.291679	0.632414	-0.0731208	0.85523	0.981577	-0.19141	0.672882	0.994096
CENPK1137D_1187	EIW09417.1	OAC1	Oac1p	-0.325458	0.245858	0.723992	0.170585	0.614661	0.856191	-0.101542	0.712813	0.905914	0.234286	0.329885	0.905843	-0.241233	0.502945	0.994096
CENPK1137D_1188	EIW09418.1	VPH2, CLS10, VMA12	Vph2p	0.312283	0.353079	0.801672	1.0767	0.00975586	0.105566	0.933121	0.00327237	0.047022	0.630607	0.0234494	0.634502	-0.10924	0.81826	1
CENPK1137D_1189	EIW09419.1	SBA1, CST18	Sba1p	0.0693418	0.799943	0.961929	-0.106583	0.725745	0.9136	0.0310202	0.901851	0.971147	-0.0289579	0.897954	0.986934	0.167944	0.615954	0.994096
CENPK1137D_119	EIW08349.1	YTA12, RCA1	Yta12p	0.088449	0.739734	0.944377	0.953134	0.00515201	0.0714842	0.437403	0.118542	0.407307	0.360063	0.152945	0.837737	-0.482972	0.161752	0.978818
CENPK1137D_1190	EIW09420.1	PRR1	Prr1p	-0.0453631	0.894522	0.98252	-0.106957	0.787509	1	0.0720507	0.831934	0.950832	0.127384	0.664762	0.958308	0.210771	0.62402	0.994096
CENPK1137D_1191	EIW09421.1	APN1	Apn1p	0.219597	0.444849	0.837609	0.140179	0.728065	0.9136	-0.0249197	0.93343	0.982267	-0.233865	0.3726	0.921643	-0.129117	0.757849	0.997629
CENPK1137D_1192	EIW09422.1	RAD27, ERC11, FEN1, RTH1	Rad27p	0.278415	0.328172	0.789062	0.482453	0.18089	0.530979	0.247555	0.377371	0.712855	-0.0214549	0.928196	0.98882	-0.202624	0.605796	0.994096
CENPK1137D_1193	EIW09423.1	ABF1, BAF1, OBF1, REB2, SBF1	Abf1p	-0.180391	0.508011	0.869461	-0.25275	0.48994	0.797485	-0.761472	0.0083212	0.0869813	-0.572379	0.0263925	0.634502	-0.477713	0.191386	0.978818
CENPK1137D_1194	EIW09424.1	KTI12, TOT4	Kti12p	0.261644	0.429854	0.833981	0.514408	0.265956	1	0.147035	0.651685	0.877398	-0.10494	0.717846	0.963555	-0.3311	0.502442	1
CENPK1137D_1195	EIW09425.1	HAP4	Hap4p	0.070641	0.838182	0.969159	1.30182	0.00093968	0.0226115	0.410228	0.228824	0.56084	0.35143	0.148228	0.836552	-0.851763	0.0649632	0.927478
CENPK1137D_1196	EIW09426.1	CBP1	Cbp1p	0.432875	0.219906	0.696431	0.163551	0.69952	1	0.366947	0.303894	0.645729	-0.0558195	0.850356	0.979156	0.236814	0.614557	1
CENPK1137D_1197	EIW09427.1	PAM16, MIA1, TIM16	Pam16p	0.143475	0.62146	0.904214	0.307031	0.387862	0.731346	0.419712	0.153197	0.463506	0.286645	0.268757	0.891782	0.144076	0.701335	0.994096
CENPK1137D_1198	EIW09428.1	GSM1	Gsm1p	-0.0195144	0.947513	0.987023	0.138892	0.692747	0.898847	-0.0511488	0.863165	0.958368	-0.0217419	0.928451	0.98882	-0.156959	0.684074	0.994096
CENPK1137D_1199	EIW09429.1	MEF2	Mef2p	0.256128	0.389554	0.814012	0.635342	0.0800578	0.365357	0.46579	0.12046	0.411817	0.220415	0.416629	0.932628	-0.137254	0.718399	0.995544
CENPK1137D_12	EIW08242.1	TAF11, TAF40	Taf11p	0.300672	0.349172	0.799857	-0.362787	0.373331	0.721703	-0.0679881	0.848843	0.953936	-0.359888	0.239618	0.877002	0.323562	0.430517	0.9926
CENPK1137D_120	EIW08350.1	YMR090W	hypothetical protein	-0.177475	0.579891	0.896835	-0.616432	0.106764	0.417115	-0.439991	0.182027	0.505518	-0.253974	0.374491	0.921643	0.205728	0.60855	0.994096
CENPK1137D_1200	EIW09430.1	GSH1	Gsh1p	-0.525901	0.0531709	0.41545	-0.311353	0.347259	0.707078	-0.493438	0.0632362	0.29062	0.04194	0.857991	0.982055	-0.152969	0.66063	0.994096
CENPK1137D_1201	EIW09431.1	LSB6	Lsb6p	-0.307011	0.323498	0.787844	-0.043309	0.905817	0.976783	-0.242555	0.412629	0.73749	0.0737416	0.789469	0.971573	-0.169355	0.659362	0.994096
CENPK1137D_1202	EIW09432.1	CHS6, CSD3	Chs6p	0.328853	0.336973	0.795127	0.127953	0.757876	0.925722	0.262422	0.453885	0.770289	-0.0565942	0.83697	0.976689	0.169532	0.714206	0.995544
CENPK1137D_1203	EIW09433.1	SAP185	Sap185p	-0.376059	0.391151	0.814267	0.0029813	0.994779	1	-0.256089	0.529638	0.815418	0.130216	0.710096	0.963555	-0.220772	0.674192	0.994096
CENPK1137D_1204	EIW09434.1	PHS1	Phs1p	0.922117	0.000683051	0.0378686	0.465614	0.263517	0.631394	0.897828	0.000680707	0.016454	-0.0154315	0.943099	0.991052	0.454199	0.30421	0.9926
CENPK1137D_1205	EIW09435.1	MRPL49	Mrpl49p	0.33385	0.245065	0.723546	0.47148	0.209793	0.567531	0.680919	0.0308536	0.192252	0.358164	0.202637	0.85389	0.242615	0.52142	0.994096
CENPK1137D_1206	EIW09436.1	BCK1, LAS3, SAP3, SLK1, SSP31	Bck1p	-0.265473	0.522344	0.875413	-0.0453236	0.935423	1	-1.15607	0.00903323	0.0919532	-0.87936	0.0175014	0.599451	-1.08002	0.0479827	1
CENPK1137D_1207	EIW09437.1	NUC1	Nuc1p	0.951999	0.017327	0.255261	1.29283	0.00147606	0.0311603	1.44502	0.000204522	0.00720679	0.504473	0.0621321	0.746196	0.190334	0.717776	0.995544
CENPK1137D_1208	EIW09438.1	KHA1	Kha1p	0.178408	0.546934	0.878644	-0.429565	0.258635	0.624797	-0.0491845	0.865778	0.959455	-0.219736	0.383863	0.925828	0.403611	0.31465	0.9926
CENPK1137D_1209	EIW09439.1	TOK1, DUK1, YKC1, YPK1	Tok1p	-0.191113	0.561758	0.887278	-0.0668688	0.885713	0.970308	0.309478	0.344796	0.685389	0.510026	0.063302	0.746196	0.398788	0.418016	0.9926
CENPK1137D_121	EIW08351.1	NPL6, RSC7	Npl6p	0.111995	0.745962	0.944414	-0.306578	0.424935	0.758009	0.0797316	0.812696	0.946662	-0.0214105	0.940859	0.990703	0.420019	0.323478	0.9926
CENPK1137D_1210	EIW09440.1	SRS2, HPR5	Srs2p	-0.154911	0.703989	0.932602	0.346362	0.407664	1	-0.203438	0.600001	0.856732	-0.039076	0.905399	0.988542	-0.515508	0.285815	0.9926
CENPK1137D_1211	EIW09441.1	GWT1	Gwt1p	-0.0572012	0.857542	0.973705	0.20537	0.632743	0.862285	0.711431	0.0144403	0.123071	0.777027	0.00315137	0.365157	0.528856	0.249883	0.989823
CENPK1137D_1212	EIW09442.1	DPB11	Dpb11p	0.0408703	0.913367	0.984474	0.648939	0.348915	1	-0.162306	0.674556	0.889931	-0.193189	0.568967	0.951431	-0.76866	0.280923	1
CENPK1137D_1213	EIW09443.1	SIP4	Sip4p	-0.412656	0.216403	0.694069	-0.154111	0.719424	0.911371	-0.978095	0.00969627	0.0950522	-0.558086	0.125237	0.819152	-0.79782	0.0322361	0.784938
CENPK1137D_1214	EIW09444.1	ARG3	Arg3p	0.377334	0.163895	0.638855	0.322208	0.323389	0.684368	0.265628	0.330258	0.669288	-0.102581	0.660603	0.957839	-0.0276508	0.93618	0.997629
CENPK1137D_1215	EIW09445.1	TRL1, LIG1, RLG1	Trl1p	0.325576	0.515543	0.873595	0.58567	0.350025	1	0.0904207	0.867348	0.959545	-0.224345	0.566357	0.951431	-0.456397	0.519362	1
CENPK1137D_1216	EIW09446.1	EXO70	Exo70p	-0.17134	0.639622	0.911252	0.0876054	0.8612	1	0.0630823	0.871562	0.960692	0.246011	0.480619	0.943761	0.0144037	0.97767	1
CENPK1137D_1217	EIW09447.1	ALY2, ART3	Aly2p	-0.31194	0.304591	0.77197	-0.315505	0.446627	1	-0.861015	0.0097042	0.0950522	-0.540492	0.0768885	0.771495	-0.517621	0.189055	0.978818
CENPK1137D_1218	EIW09448.1	LAA1	Laa1p	-0.16602	0.674583	0.925052	0.0625204	0.890381	1	-0.539684	0.200133	0.529347	-0.363667	0.267505	0.891782	-0.569139	0.249724	0.989823
CENPK1137D_1219	EIW09449.1	TAX4	Tax4p	-0.447765	0.276418	0.745414	-1.76851	0.000542836	1	-1.45548	0.0015177	0.0287993	-0.99974	0.0274959	0.634502	0.34014	0.466778	1
CENPK1137D_122	EIW08352.1	AIP1	Aip1p	-0.260361	0.352179	0.80082	-0.208521	0.576807	0.839591	-0.256257	0.345237	0.685689	0.014082	0.952919	0.991052	-0.0210209	0.957097	0.997629
CENPK1137D_1220	EIW09450.1	IML2	Iml2p	-0.254619	0.371129	0.804226	-0.211398	0.586159	0.843249	-0.757553	0.0155824	0.129363	-0.494813	0.0861299	0.789763	-0.516016	0.164653	0.978818
CENPK1137D_1221	EIW09451.1	ARP4, ACT3	Arp4p	0.0441796	0.876104	0.976517	0.174198	0.615418	0.856279	-0.0590224	0.832477	0.951053	-0.0929575	0.709135	0.963555	-0.202067	0.580065	0.994096
CENPK1137D_1222	EIW09452.1	SCP160	Scp160p	-0.501752	0.111116	0.556825	0.0812047	0.814714	0.942103	-0.419291	0.18085	0.503791	0.0936201	0.696157	0.960128	-0.465489	0.239191	0.978818
CENPK1137D_1223	EIW09453.1	PRY1	Pry1p	0.2403	0.349357	0.799857	0.412567	0.199712	0.557973	0.014475	0.957032	0.989979	-0.216913	0.344187	0.907853	-0.369136	0.265924	0.989823
CENPK1137D_1224	EIW09454.1	PRY3	Pry3p	-0.979104	0.000495938	0.0317751	-1.92822	6.56555e-06	0.000491132	-1.56874	1.53603e-06	0.000177983	-0.58217	0.0617118	0.746196	0.381318	0.345068	0.9926
CENPK1137D_1225	EIW09455.1	NET1, CFI1, ESC5, SRM8	Net1p	-0.21965	0.58286	0.896835	0.156864	0.691479	0.898747	-0.228578	0.554734	0.829057	0.00143816	0.996148	0.999635	-0.350068	0.463488	0.9926
CENPK1137D_1226	EIW09456.1	SMC3	Smc3p	0.162225	0.645816	0.913773	0.32468	0.483545	1	-0.423891	0.229353	0.561627	-0.57637	0.0467761	0.745081	-0.711392	0.151852	0.978818
CENPK1137D_1227	EIW09457.1	JEM1, KAR8	Jem1p	0.346215	0.278382	0.74737	0.379633	0.346238	1	0.054894	0.867102	0.959545	-0.280819	0.329805	0.905843	-0.291324	0.491813	0.994096
CENPK1137D_1228	EIW09458.1	PSF2, CDC102	Psf2p	-0.678799	0.0584238	0.431628	0.18573	0.683858	1	0.191128	0.569277	0.838206	0.87966	0.00412917	0.394517	0.0301471	0.950532	0.997629
CENPK1137D_1229	EIW09459.1	LAA1	Laa1p	-3.52613	0.0579622	0.430644	-0.97127	0.649728	1	-1.33829	0.408036	0.734491	2.22273	0.332846	0.905843	-0.316562	0.869856	1
CENPK1137D_123	EIW08353.1	UTP15	Utp15p	-0.064203	0.864564	0.973958	-0.195079	0.695479	1	-0.251487	0.543537	0.822163	-0.178994	0.638514	0.95181	-0.023119	0.962126	1
CENPK1137D_1230	EIW09460.1	ARG2, HRB574	Arg2p	0.0400629	0.902665	0.98252	0.336825	0.376382	0.723941	0.348355	0.245807	0.583304	0.317157	0.265903	0.890892	0.0390354	0.923794	0.997629
CENPK1137D_1231	EIW09461.1	YJL070C	hypothetical protein	-0.19566	0.585295	0.896835	-0.548748	0.241763	1	-0.360749	0.37391	0.709212	-0.156866	0.673952	0.958654	0.219095	0.624439	0.994096
CENPK1137D_1232	EIW09462.1	UTP18	Utp18p	-0.130864	0.716892	0.936427	-0.322848	0.446169	1	-0.313497	0.371439	0.709017	-0.172071	0.583827	0.951431	0.0440086	0.922794	0.997629
CENPK1137D_1233	EIW09463.1	YJL068C	hypothetical protein	-0.448414	0.0880558	0.506676	-0.181647	0.623646	0.859417	-0.292528	0.254911	0.592761	0.165711	0.466465	0.943761	-0.0847546	0.824912	0.997629
CENPK1137D_1234	EIW09464.1	MPM1	Mpm1p	-0.0891724	0.727222	0.940948	0.245864	0.434454	0.766598	-0.110079	0.658516	0.88101	-0.0112047	0.958715	0.992345	-0.326117	0.32918	0.9926
CENPK1137D_1235	EIW09465.1	DLS1	Dls1p	0.169098	0.587127	0.897903	-0.0299742	0.936683	0.98778	0.290219	0.339914	0.680617	0.130611	0.620456	0.951431	0.347614	0.392822	0.9926
CENPK1137D_1236	EIW09466.1	MRPL8, HRD238	Mrpl8p	0.198429	0.492809	0.861184	0.324729	0.359935	0.713104	0.55604	0.051063	0.255128	0.368436	0.166686	0.839066	0.26064	0.474035	0.9926
CENPK1137D_1237	EIW09467.1	COA3, COX25, RRG10	Coa3p	0.649238	0.0914531	0.515583	-0.151225	0.697298	0.901261	0.508684	0.17722	0.499352	-0.130241	0.690111	0.960128	0.686025	0.113411	0.978818
CENPK1137D_1238	EIW09468.1	LAS21, GPI7	Las21p	-0.158671	0.597723	0.901097	0.136863	0.732479	0.916102	-0.207845	0.532007	0.816144	-0.0412758	0.890802	0.986253	-0.316346	0.417489	0.9926
CENPK1137D_1239	EIW09469.1	NUP82, HRB187	Nup82p	-0.312598	0.382968	0.8116	-0.480191	0.23127	1	-0.355083	0.314349	0.653823	-0.0326237	0.919763	0.98882	0.154739	0.712762	0.995451
CENPK1137D_124	EIW08354.1	COQ5, DBI56	Coq5p	0.164987	0.561101	0.886754	0.722079	0.022347	0.174368	0.614555	0.0184332	0.144442	0.45827	0.0524052	0.745081	-0.0781573	0.823107	0.997629
CENPK1137D_1240	EIW09470.1	YJL206C	hypothetical protein	-0.853046	0.0229047	0.292815	-0.827005	0.0895013	1	-0.772118	0.0411524	0.225242	0.0919029	0.811405	0.974909	0.0823247	0.861309	0.997629
CENPK1137D_1241	EIW09471.1	BNA3	Bna3p	0.334301	0.229119	0.704165	0.192407	0.545641	0.823487	0.150963	0.571629	0.839561	-0.173283	0.447568	0.942451	-0.0101493	0.976827	0.997629
CENPK1137D_1242	EIW09472.1	YHC3, BTN1	Yhc3p	0.0223856	0.946313	0.986432	0.0130671	0.973802	0.99449	0.091007	0.784364	0.940728	0.0765443	0.77031	0.969839	0.101708	0.817282	0.997629
CENPK1137D_1243	EIW09473.1	BIT61	Bit61p	-0.542701	0.271935	0.744736	0.273735	0.671077	1	-0.0904796	0.854766	0.95606	0.463895	0.342713	0.907853	-0.324677	0.616025	1
CENPK1137D_1244	EIW09474.1	IKS1	Iks1p	-0.692833	0.0253911	0.311441	-0.59574	0.149938	0.488807	-1.08371	0.00144773	0.0279138	-0.383008	0.250918	0.882963	-0.460245	0.218567	0.978818
CENPK1137D_1245	EIW09475.1	ZAP1, ZRG10	Zap1p	-0.802763	0.036787	0.36574	-0.395422	0.378426	1	-0.549216	0.139461	0.442603	0.26219	0.4917	0.943883	-0.123356	0.779821	1
CENPK1137D_1246	EIW09476.1	YJL055W	hypothetical protein	-0.152258	0.604421	0.901097	-0.151203	0.681476	0.892978	-0.00359849	0.9906	0.999031	0.159576	0.578167	0.951431	0.181148	0.619626	0.994096
CENPK1137D_1247	EIW09477.1	TIM54	Tim54p	0.122349	0.668595	0.922603	0.60936	0.0838826	0.369383	0.485285	0.0823188	0.337551	0.373095	0.145928	0.836552	-0.0956277	0.794835	0.997629
CENPK1137D_1248	EIW09478.1	PEP8, GRD6, VPS26, VPT4	Pep8p	0.0842313	0.776999	0.954769	-0.241486	0.52903	0.817191	-0.223506	0.481378	0.78514	-0.299187	0.282931	0.892371	0.0457407	0.906228	0.997629
CENPK1137D_1249	EIW09479.1	TDH1, GLD3	Tdh1p	-1.70682	3.66124e-09	1.53378e-06	-1.67413	0.000115545	0.0050328	-1.90264	2.49721e-11	9.06655e-09	-0.187121	0.494598	0.945116	-0.206413	0.63827	0.994096
CENPK1137D_125	EIW08355.1	CTF13	Ctf13p	-0.456781	0.430332	0.834195	-1.50416	0.0093091	1	-0.780413	0.181688	0.505348	-0.316227	0.547323	0.951431	0.746692	0.236454	1
CENPK1137D_1250	EIW09480.1	IRC8	Irc8p	-0.218151	0.5154	0.873595	0.173337	0.668887	0.88609	-0.0466349	0.888639	0.96753	0.181945	0.567643	0.951431	-0.187599	0.64816	0.994096
CENPK1137D_1251	EIW09481.1	NCE101, NCE1, YJL205C-A, YJL206C-A	Nce101p	0.979879	0.0545844	0.418097	-0.637947	0.190042	1	0.638223	0.221837	0.551787	-0.330648	0.469755	0.943761	1.30556	0.0138626	1
CENPK1137D_1252	EIW09482.1	MTR4, DOB1	Mtr4p	-0.406747	0.220348	0.696824	0.367742	0.408014	0.746389	-0.295155	0.386031	0.719798	0.121279	0.676375	0.958716	-0.627288	0.179028	0.978818
CENPK1137D_1253	EIW09483.1	CHM7	hypothetical protein	1.18904	0.00722553	0.171088	0.080328	0.908192	1	0.52158	0.267881	0.609645	-0.655434	0.0340604	0.677736	0.486902	0.530012	1
CENPK1137D_1254	EIW09484.1	UBX6, CUI2	Ubx6p	-0.371014	0.154567	0.621691	-0.671339	0.0990722	0.403441	-0.361957	0.152613	0.462769	0.0183034	0.932528	0.98882	0.332292	0.431897	0.9926
CENPK1137D_1255	EIW09485.1	RTT101, CUL8	Rtt101p	-0.398012	0.224436	0.699576	0.461688	0.278293	1	-0.242418	0.451935	0.768984	0.165423	0.5757	0.951431	-0.671242	0.129387	0.978818
CENPK1137D_1256	EIW09486.1	AIM22, LIP3, RRG3	Aim22p	0.397654	0.223122	0.699458	1.33764	0.00866978	0.10011	0.764444	0.0219031	0.157992	0.378086	0.178296	0.83924	-0.532576	0.339738	1
CENPK1137D_1257	EIW09487.1	YJL045W	hypothetical protein	-0.635171	0.0190744	0.268636	-1.15647	0.00853108	0.0991738	-1.51685	8.75879e-06	0.000706096	-0.874804	0.00622193	0.452202	-0.338796	0.39059	0.9926
CENPK1137D_1258	EIW09488.1	GYP6	Gyp6p	-0.0793968	0.802523	0.962781	0.193191	0.59439	0.845086	0.154443	0.615558	0.862288	0.242667	0.354262	0.909496	-0.00869656	0.982756	0.999385
CENPK1137D_1259	EIW09489.1	YJL043W	hypothetical protein	-0.746518	0.235801	0.713032	-0.849875	0.190957	1	-0.452775	0.478455	0.783515	0.300545	0.614426	0.951431	0.421574	0.535766	1
CENPK1137D_126	EIW08356.1	SNO1	Sno1p	-0.774661	0.144811	0.606266	-0.760118	0.138413	1	-0.166552	0.742855	0.920498	0.617488	0.100149	0.808652	0.613159	0.324986	1
CENPK1137D_1260	EIW09490.1	MHP1	Mhp1p	-0.340273	0.26198	0.736393	-0.40991	0.230999	0.594071	-0.610594	0.0248536	0.167309	-0.261559	0.339815	0.907853	-0.172411	0.626547	0.994096
CENPK1137D_1261	EIW09491.1	NSP1	Nsp1p	-0.0955333	0.745517	0.944414	-0.23205	0.549354	0.825748	-0.681225	0.0275796	0.177975	-0.57653	0.0343494	0.677779	-0.420417	0.278972	0.990268
CENPK1137D_1262	EIW09492.1	RCY1	Rcy1p	0.0197876	0.957713	0.991767	0.249765	0.608825	1	-0.194958	0.615637	0.862288	-0.205192	0.549276	0.951431	-0.412504	0.413729	1
CENPK1137D_1263	EIW09493.1	NUP192	Nup192p	-0.51978	0.129064	0.585309	0.239124	0.529979	0.817243	-0.454836	0.166229	0.482819	0.0742981	0.800435	0.974909	-0.66211	0.106947	0.978818
CENPK1137D_1264	EIW09494.1	LOH1, OSW4	Loh1p	0.0483393	0.904422	0.98252	-0.180552	0.685265	1	0.0856504	0.836597	0.952003	0.0471519	0.88927	0.986253	0.298245	0.547242	0.994096
CENPK1137D_1265	EIW09495.1	IRC18, OSW6	Irc18p	0.854225	0.122108	0.576227	0.478299	0.359961	1	0.540544	0.326218	0.665637	-0.303913	0.450882	0.943761	0.092952	0.890822	1
CENPK1137D_1266	EIW09496.1	SNX4, ATG24, CVT13	Snx4p	-0.00205821	0.994632	0.998667	0.239757	0.633938	0.862696	-0.0907435	0.767732	0.931816	-0.0791985	0.758377	0.968148	-0.290842	0.582589	0.994096
CENPK1137D_1267	EIW09497.1	TAD2	Tad2p	0.981921	0.131318	0.587641	0.0314555	0.961817	1	0.96082	0.15121	0.460799	-0.00725714	0.987453	0.996343	0.970528	0.243424	1
CENPK1137D_1268	EIW09498.1	KAR2, GRP78	Kar2p	-0.0149148	0.955745	0.991767	0.75266	0.0128442	0.127868	0.332594	0.163134	0.478938	0.35749	0.125491	0.819152	-0.390114	0.223727	0.978818
CENPK1137D_1269	EIW09499.1	HCA4, DBP4, ECM24	Hca4p	0.135434	0.689398	0.926708	0.210956	0.663352	1	-0.311239	0.340201	0.680653	-0.435703	0.135547	0.831895	-0.483168	0.342588	0.9926
CENPK1137D_127	EIW08357.1	SNZ1	Snz1p	-0.154837	0.614502	0.901128	-0.727241	0.0622001	0.314289	-0.0432488	0.897222	0.970909	0.122085	0.669504	0.958435	0.71065	0.0730161	0.934842
CENPK1137D_1270	EIW09500.1	BET4	Bet4p	0.278266	0.363883	0.802087	0.301436	0.466341	0.783153	0.175885	0.563965	0.835288	-0.0928353	0.722499	0.963555	-0.0906395	0.838595	0.997629
CENPK1137D_1271	EIW09501.1	MAD2	Mad2p	-0.387604	0.312711	0.778704	-0.00669725	0.986312	0.997422	-0.237673	0.53506	0.816512	0.157538	0.603987	0.951431	-0.203773	0.654097	0.994096
CENPK1137D_1272	EIW09502.1	VPS53	Vps53p	-0.430453	0.171449	0.647564	-0.238951	0.544308	0.823487	-0.258231	0.410616	0.73681	0.181227	0.527549	0.948215	0.00812143	0.984026	0.999385
CENPK1137D_1273	EIW09503.1	PRP21, SPP91	Prp21p	0.0663564	0.871228	0.974712	0.00721327	0.990666	1	-0.145379	0.755295	0.925176	-0.203366	0.624391	0.951431	-0.115492	0.850606	1
CENPK1137D_1274	EIW09504.1	RNR2, CRT6	Rnr2p	-0.777038	0.00203008	0.0837562	-1.01654	0.0111666	0.116769	-1.04196	5.69445e-05	0.00308742	-0.256626	0.255644	0.883084	-0.00329765	0.993563	0.999987
CENPK1137D_1275	EIW09505.1	RRN7	Rrn7p	-0.407419	0.375722	0.807459	0.481943	0.364731	1	-0.106361	0.810948	0.946662	0.30787	0.463761	0.943761	-0.561349	0.316507	1
CENPK1137D_1276	EIW09506.1	APS3, YKS7	Aps3p	0.0511719	0.869228	0.974157	0.0782257	0.831175	0.946766	0.219174	0.473655	0.779314	0.178261	0.51409	0.945355	0.172033	0.659401	0.994096
CENPK1137D_1277	EIW09507.1	PET130	Pet130p	0.46111	0.138357	0.601609	0.0192929	0.961829	0.990366	0.308483	0.333133	0.672938	-0.142834	0.597678	0.951431	0.323195	0.455554	0.9926
CENPK1137D_1278	EIW09508.1	BBC1, MTI1, YJL021C	Bbc1p	-0.627855	0.0291654	0.32682	-0.482637	0.172912	0.521007	-0.903357	0.0014911	0.0284931	-0.266103	0.298376	0.893446	-0.388167	0.292052	0.9926
CENPK1137D_1279	EIW09509.1	MPS3, NEP98, YJL018W	Mps3p	-0.438494	0.243185	0.721342	-0.222522	0.61668	1	-0.29376	0.423211	0.746616	0.154046	0.657599	0.957692	-0.0411019	0.92864	1
CENPK1137D_128	EIW08358.1	MTG1	Mtg1p	-0.13553	0.654914	0.917351	1.10888	0.0123432	0.124878	0.600701	0.0738167	0.318294	0.74761	0.0149303	0.575024	-0.47098	0.295565	0.9926
CENPK1137D_1280	EIW09510.1	TPH3, YJL017W	hypothetical protein	-0.704079	0.0278363	0.321861	-0.283152	0.551285	1	-1.2127	0.00113362	0.0238367	-0.500898	0.165119	0.839066	-0.90064	0.0300441	0.754717
CENPK1137D_1281	EIW09511.1	CCT3, BIN2, TCP3	Cct3p	-0.0944855	0.716597	0.936427	-0.0574266	0.862921	0.961253	-0.0843309	0.737445	0.918187	0.0200117	0.92694	0.98882	0.0010998	0.997503	0.999987
CENPK1137D_1282	EIW09512.1	MAD3	Mad3p	-0.0904971	0.807848	0.964489	0.727488	0.268127	1	-0.142467	0.709272	0.904825	-0.0419627	0.893345	0.986253	-0.82772	0.227245	1
CENPK1137D_1283	EIW09513.1	VTC4, PHM3, YJL012C-A	Vtc4p	0.00112589	0.996646	0.999214	0.269484	0.43465	0.766598	0.336186	0.220611	0.551628	0.345494	0.157413	0.837933	0.0958533	0.786632	0.997629
CENPK1137D_1284	EIW09514.1	ECM25	Ecm25p	0.1777	0.612439	0.901097	0.156809	0.729826	1	0.104179	0.774643	0.935204	-0.0621496	0.843605	0.977162	-0.0236318	0.960256	0.997629
CENPK1137D_1285	EIW09515.1	RPC17	Rpc17p	0.443914	0.266686	0.740338	-0.0176248	0.972026	1	0.557563	0.209215	0.538447	0.125292	0.747886	0.96797	0.610992	0.233698	1
CENPK1137D_1286	EIW09516.1	NOP9	Nop9p	-0.0292962	0.931689	0.984474	0.0483999	0.913239	1	-0.21808	0.531085	0.815418	-0.178756	0.554805	0.951431	-0.232239	0.618885	1
CENPK1137D_1287	EIW09517.1	CCT8	Cct8p	-0.106977	0.678077	0.925052	0.00727718	0.98235	0.99681	0.042325	0.864647	0.958646	0.158272	0.460592	0.943761	0.0616114	0.859798	0.997629
CENPK1137D_1288	EIW09518.1	CTK2	Ctk2p	0.727551	0.0488422	0.401154	0.591211	0.212901	1	0.371299	0.364043	0.702295	-0.346852	0.29633	0.893446	-0.187673	0.714437	1
CENPK1137D_1289	EIW09519.1	CYR1, CDC35, FIL1, HSR1, SRA4, TSM0185	Cyr1p	-0.885696	0.00653635	0.162517	-0.63038	0.124585	0.44749	-0.975374	0.0024195	0.0381489	-0.0792216	0.783423	0.971573	-0.316569	0.45561	0.9926
CENPK1137D_129	EIW08359.1	ATP25	Atp25p	0.141886	0.621027	0.904067	0.493418	0.177809	0.528505	0.506243	0.0744796	0.319071	0.374572	0.132948	0.831895	0.0409748	0.916111	0.997629
CENPK1137D_1290	EIW09520.1	SYS1	Sys1p	0.399649	0.169413	0.64539	0.81397	0.0212445	0.171199	0.743955	0.00758523	0.0813288	0.353618	0.139951	0.832975	-0.0379749	0.923375	0.997629
CENPK1137D_1291	EIW09521.1	COX16	Cox16p	0.130126	0.708591	0.934282	0.326841	0.510266	0.80711	0.286567	0.381015	0.716567	0.167593	0.602457	0.951431	-0.000837044	0.998714	0.999987
CENPK1137D_1292	EIW09522.1	OST1, NLT1	Ost1p	0.172944	0.535561	0.878513	0.469525	0.18062	0.530979	0.384577	0.1324	0.430821	0.22033	0.348175	0.90816	-0.0596875	0.872946	0.997629
CENPK1137D_1293	EIW09523.1	PRE3, CRL21	Pre3p	-0.0496527	0.86055	0.973836	-0.380134	0.269007	0.634086	-0.134333	0.622467	0.864123	-0.0751897	0.738662	0.965383	0.271475	0.467738	0.9926
CENPK1137D_1294	EIW09524.1	AVT1	Avt1p	-0.0404587	0.888153	0.981818	0.255418	0.480653	0.791463	0.25704	0.307102	0.64875	0.306842	0.217375	0.861679	0.0276148	0.942155	0.997629
CENPK1137D_1295	EIW09525.1	ACO2	Aco2p	-0.32222	0.215714	0.693917	0.597836	0.0523745	0.28858	-0.0702044	0.780931	0.938841	0.261995	0.215764	0.858326	-0.636794	0.057587	0.896325
CENPK1137D_1296	EIW09526.1	MPP10	Mpp10p	-0.216743	0.494624	0.861204	-0.0331016	0.92612	0.984789	-0.149478	0.613694	0.862217	0.0768475	0.780901	0.970956	-0.0850576	0.824042	0.997629
CENPK1137D_1297	EIW09527.1	MRX12	hypothetical protein	0.60263	0.0751673	0.473678	0.758539	0.136537	1	0.550191	0.110072	0.389842	-0.0427657	0.879259	0.985597	-0.170849	0.760145	1
CENPK1137D_1298	EIW09528.1	SAG1, AG(ALPHA)1	Sag1p	-0.232739	0.55005	0.880792	-0.418418	0.438822	1	-1.2218	0.00254139	0.0394646	-0.980572	0.0154291	0.575024	-0.770565	0.116965	1
CENPK1137D_1299	EIW09529.1	APL1, YAP80	Apl1p	0.204136	0.568415	0.891441	0.208297	0.622857	0.859137	-0.116177	0.754767	0.92477	-0.311451	0.333585	0.905843	-0.291656	0.512814	0.994096
CENPK1137D_13	EIW08243.1	NDI1	Ndi1p	0.0605566	0.833212	0.967749	0.986724	0.00259421	0.0454827	0.532511	0.0529227	0.259889	0.48296	0.0324407	0.677736	-0.424393	0.243148	0.982174
CENPK1137D_130	EIW08360.1	YMR099C	hypothetical protein	-0.376128	0.17544	0.655038	-0.361247	0.31585	0.678426	-0.0623074	0.816705	0.94809	0.322776	0.148344	0.836552	0.323791	0.400903	0.9926
CENPK1137D_1300	EIW09530.1	LSO1	hypothetical protein	1.44807	0.0374585	0.369563	-1.50344	0.0304263	1	0.472316	0.576678	0.841584	-0.965396	0.10283	0.808652	2.00748	0.0102496	1
CENPK1137D_1301	EIW09531.1	POL31, HUS2, HYS2, SDP5	Pol31p	-0.164637	0.604806	0.901097	0.138457	0.729914	0.914154	-0.0776319	0.811217	0.946662	0.0973981	0.740589	0.965649	-0.183487	0.657521	0.994096
CENPK1137D_1302	EIW09532.1	SUI2	Sui2p	0.108207	0.695131	0.929687	0.159465	0.617292	0.856279	-0.0487189	0.857684	0.956393	-0.14668	0.503307	0.945355	-0.175909	0.619144	0.994096
CENPK1137D_1303	EIW09533.1	MHO1	hypothetical protein	-0.239216	0.360742	0.801691	-0.064647	0.835286	0.949147	-0.102393	0.675481	0.890015	0.146141	0.51338	0.945355	-0.00881977	0.978652	0.997629
CENPK1137D_1304	EIW09534.1	TDH2, GLD2	Tdh2p	-1.34811	4.472e-07	0.000110702	-0.335141	0.36182	0.713104	-1.16919	5.48587e-05	0.00301778	0.189984	0.491508	0.943847	-0.805138	0.0203699	0.648286
CENPK1137D_1305	EIW09535.1	MET3	Met3p	-0.0740903	0.799816	0.961929	0.713529	0.023859	0.181635	0.263817	0.365095	0.703577	0.349209	0.114811	0.814235	-0.417174	0.249978	0.989823
CENPK1137D_1306	EIW09536.1	YJL218W	hypothetical protein	0.446825	0.490919	0.861152	0.833874	0.190407	1	1.08315	0.0516953	0.257107	0.648661	0.214855	0.855961	0.279974	0.724649	1
CENPK1137D_1307	EIW09537.1	MBB1	hypothetical protein	0.0706817	0.872703	0.975121	-0.638948	0.150396	1	0.08536	0.846151	0.95334	0.024912	0.947808	0.991052	0.753593	0.126799	1
CENPK1137D_1308	EIW09538.1	SPC1	Spc1p	0.343453	0.307979	0.774714	0.136405	0.709162	0.906778	0.626912	0.0556456	0.269374	0.292347	0.271739	0.891782	0.519022	0.21756	0.978818
CENPK1137D_1309	EIW09539.1	YJR011C	hypothetical protein	0.432533	0.263721	0.737721	0.223176	0.628387	1	0.399694	0.282099	0.62477	-0.022363	0.946522	0.991052	0.210656	0.679018	1
CENPK1137D_131	EIW08361.1	MUB1	Mub1p	0.244863	0.55023	0.880822	0.411003	0.407736	0.746389	0.252648	0.535845	0.816512	0.0191795	0.939856	0.990589	-0.116144	0.842554	0.997629
CENPK1137D_1310	EIW09540.1	YJR012C	hypothetical protein	0.998915	0.022347	0.291678	-0.391867	0.403703	1	0.438547	0.312766	0.653115	-0.549036	0.188404	0.846403	0.86336	0.0715832	1
CENPK1137D_1311	EIW09541.1	GPI14, PMH1	Gpi14p	0.372081	0.197805	0.679595	0.546177	0.110956	0.42707	0.5878	0.0350237	0.205806	0.225028	0.346807	0.908062	0.0706092	0.851809	0.997629
CENPK1137D_1312	EIW09542.1	TMA22	Tma22p	-0.280231	0.362034	0.802087	-0.171383	0.616148	0.856279	-0.394924	0.200653	0.529693	-0.105506	0.664008	0.958308	-0.195731	0.609411	0.994096
CENPK1137D_1313	EIW09543.1	YJR015W	hypothetical protein	0.432132	0.128837	0.585309	0.492862	0.139388	0.469398	0.611464	0.0215087	0.156182	0.187928	0.438041	0.940521	0.145887	0.685179	0.994096
CENPK1137D_1314	EIW09544.1	ILV3	Ilv3p	-0.87599	0.000494669	0.0317751	-0.658118	0.0824437	0.368049	-0.962046	9.49369e-05	0.00427295	-0.0770995	0.719049	0.963555	-0.280127	0.473977	0.9926
CENPK1137D_1315	EIW09545.1	ESS1, PIN1, PTF1	Ess1p	0.0523052	0.864688	0.973958	-0.279961	0.425273	0.75822	-0.0237802	0.936267	0.983397	-0.0663654	0.792376	0.97191	0.282805	0.461744	0.9926
CENPK1137D_1316	EIW09546.1	TES1, PTE1	Tes1p	-0.606829	0.0162642	0.254997	-0.452886	0.225399	0.586686	-0.730148	0.00295047	0.043209	-0.113913	0.598046	0.951431	-0.252241	0.512922	0.994096
CENPK1137D_1317	EIW09547.1	REC107, MER2	Rec107p	-0.339703	0.332961	0.792528	-0.758171	0.0347107	0.227071	-0.577388	0.0993347	0.371553	-0.228771	0.39006	0.929608	0.207584	0.621892	0.994096
CENPK1137D_1318	EIW09548.1	PHO90	Pho90p	-0.17462	0.549048	0.879964	0.133229	0.734602	0.916853	-0.141452	0.624201	0.865306	0.0422173	0.870354	0.984004	-0.248663	0.540522	0.994096
CENPK1137D_1319	EIW09549.1	LSM8	Lsm8p	1.31552	0.00480775	0.136865	-0.584797	0.4066	1	-0.0258271	0.964982	0.993301	-1.32931	0.00309121	0.365157	0.602809	0.403056	1
CENPK1137D_132	EIW08362.1	SRT1	Srt1p	0.290147	0.62282	0.904251	-0.860656	0.162746	1	-0.0349728	0.954569	0.989508	-0.316662	0.557831	0.951431	0.852446	0.194201	1
CENPK1137D_1320	EIW09550.1	MDE1	Mde1p	0.138565	0.611864	0.901097	-0.210324	0.567345	0.8334	-0.274346	0.319617	0.660081	-0.403184	0.0887036	0.796332	-0.037186	0.922492	0.997629
CENPK1137D_1321	EIW09551.1	BNA1, HAD1	Bna1p	0.171951	0.607799	0.901097	-0.503436	0.212566	0.572697	0.0642033	0.841904	0.952262	-0.0994025	0.696798	0.960128	0.589269	0.188636	0.978818
CENPK1137D_1322	EIW09552.1	RBH2	hypothetical protein	-0.381428	0.38648	0.814012	0.549396	0.249589	1	0.145074	0.718302	0.906486	0.537419	0.182674	0.844665	-0.370079	0.464909	1
CENPK1137D_1323	EIW09553.1	GEA1	Gea1p	-0.260956	0.405552	0.821971	-0.341722	0.389845	1	-0.561155	0.0847759	0.341739	-0.29167	0.3232	0.905843	-0.190541	0.633749	0.994096
CENPK1137D_1324	EIW09554.1	CPR7	Cpr7p	0.725544	0.0924419	0.517808	0.315393	0.523613	1	0.409502	0.383101	0.717951	-0.302817	0.412787	0.931933	0.132041	0.811218	1
CENPK1137D_1325	EIW09555.1	RAV1, SOI3	Rav1p	-0.577873	0.0951196	0.526444	-0.323714	0.462702	1	-0.656054	0.0606116	0.283097	-0.0677001	0.830729	0.976267	-0.303263	0.499279	0.994096
CENPK1137D_1326	EIW09556.1	PET191	Pet191p	0.483016	0.259452	0.733535	0.131513	0.732225	0.916102	0.626673	0.0582072	0.276853	0.154739	0.690381	0.960128	0.525568	0.205094	0.978818
CENPK1137D_1327	EIW09557.1	RAD26	Rad26p	-0.375883	0.430919	0.834265	-0.0338333	0.948302	1	-0.364232	0.443924	0.763713	0.0215736	0.954203	0.991052	-0.293044	0.621977	1
CENPK1137D_1328	EIW09558.1	HUL4	Hul4p	-1.17077	0.0408881	0.381163	-0.437314	0.464375	1	-0.93871	0.0416826	0.227096	0.239411	0.688608	0.960128	-0.467358	0.405475	1
CENPK1137D_1329	EIW09559.1	UBP12	Ubp12p	-0.272982	0.5332	0.877549	0.201188	0.744734	1	-0.480217	0.281675	0.624085	-0.194782	0.588511	0.951431	-0.637937	0.328357	1
CENPK1137D_133	EIW08363.1	YMR102C	hypothetical protein	-0.139665	0.703413	0.932176	0.0691858	0.892786	1	-0.324779	0.385218	0.719489	-0.174912	0.597778	0.951431	-0.356489	0.501826	1
CENPK1137D_1330	EIW09560.1	YJR039W	hypothetical protein	-0.779567	0.055807	0.419693	-1.09861	0.0125262	1	-1.07349	0.00262382	0.0400021	-0.284113	0.483528	0.943761	0.0535852	0.901611	0.997629
CENPK1137D_1331	EIW09561.1	GEF1, CLC	Gef1p	-0.0667404	0.835043	0.967996	0.415518	0.287935	0.648428	0.374468	0.239641	0.573556	0.451572	0.114683	0.814235	-0.0108876	0.979029	0.997629
CENPK1137D_1332	EIW09562.1	URB2, NPA2	Urb2p	-0.542727	0.242542	0.721161	0.477628	0.408418	1	-0.083228	0.848468	0.953936	0.470348	0.268555	0.891782	-0.521214	0.389891	1
CENPK1137D_1333	EIW09563.1	NUP85, RAT9	Nup85p	-0.254704	0.444181	0.837608	0.329556	0.397963	0.738955	-0.0588278	0.857646	0.956393	0.206324	0.432658	0.940521	-0.353588	0.417559	0.9926
CENPK1137D_1334	EIW09564.1	POL32, REV5	Pol32p	-0.213832	0.615733	0.901128	0.449613	0.367112	1	0.303375	0.463164	0.775016	0.52727	0.167059	0.83924	-0.114283	0.831777	1
CENPK1137D_1335	EIW09565.1	VPS55	Vps55p	0.101812	0.718982	0.937413	0.070913	0.838661	0.950537	0.0326187	0.90342	0.971147	-0.0607342	0.791388	0.971573	-0.0132442	0.971927	0.997629
CENPK1137D_1336	EIW09566.1	SSC1, ENS1	Ssc1p	0.069287	0.812689	0.964489	1.14201	0.000149535	0.00605355	0.464451	0.106613	0.383648	0.40639	0.0537734	0.745081	-0.644287	0.0716916	0.928608
CENPK1137D_1337	EIW09567.1	TAH11, CDT1, SID2	Tah11p	-0.211024	0.499696	0.863099	-0.282593	0.482263	0.792866	-0.145402	0.671554	0.88823	0.0736253	0.813853	0.974943	0.164934	0.673732	0.994096
CENPK1137D_1338	EIW09568.1	ANB1, HYP1, TIF51B	Anb1p	0.853173	0.677228	0.925052	-0.754272	0.819164	1	-0.472545	0.862568	0.958368	-1.31963	0.545983	0.951431	0.334544	0.910338	1
CENPK1137D_1339	EIW09569.1	CYC1	Cyc1p	0.660014	0.0178208	0.258491	1.0548	0.00519925	0.0715624	1.16754	7.02915e-05	0.00348007	0.518683	0.0627116	0.746196	0.139879	0.702657	0.994096
CENPK1137D_134	EIW08364.1	YPK2, YKR2	Ypk2p	-0.0765064	0.788939	0.957416	-0.507413	0.174278	0.523338	0.03546	0.89892	0.970909	0.121152	0.607688	0.951431	0.568088	0.152185	0.978818
CENPK1137D_1340	EIW09570.1	ELO1	Elo1p	0.248959	0.364515	0.802087	0.494262	0.218112	0.580004	0.4238	0.125579	0.418289	0.182931	0.430506	0.940521	-0.0482549	0.908734	0.997629
CENPK1137D_1341	EIW09571.1	UTR1	Utr1p	-0.308219	0.368687	0.804226	0.291689	0.556341	1	-0.403828	0.247603	0.585009	-0.0844727	0.766717	0.968227	-0.655127	0.210341	0.978818
CENPK1137D_1342	EIW09572.1	ISY1, NTC30, UTR3	Isy1p	-0.157071	0.668231	0.922603	0.299597	0.531169	1	0.0778356	0.831583	0.950832	0.245073	0.454816	0.943761	-0.18657	0.71322	1
CENPK1137D_1343	EIW09573.1	OSM1	Osm1p	0.549645	0.0562795	0.420598	0.761305	0.0286462	0.200349	0.669691	0.0131019	0.116217	0.129098	0.597471	0.951431	-0.0649602	0.863144	0.997629
CENPK1137D_1344	EIW09574.1	RAD7	Rad7p	0.179827	0.588204	0.898055	-0.310122	0.446627	1	-0.0143692	0.966386	0.993455	-0.184655	0.526043	0.947983	0.328451	0.449458	0.9926
CENPK1137D_1345	EIW09575.1	BFA1, IBD1	Bfa1p	1.21653	0.188417	0.665634	-1.04514	0.244921	1	0.59023	0.576715	0.841584	-0.612579	0.410152	0.930514	1.66577	0.116719	1
CENPK1137D_1346	EIW09576.1	KCH1	hypothetical protein	-0.35185	0.355473	0.801691	0.152487	0.749637	1	-0.269523	0.465631	0.776669	0.0901564	0.8013	0.974909	-0.390093	0.424912	1
CENPK1137D_1347	EIW09577.1	HIT1	Hit1p	0.856396	0.0759473	0.473779	-0.390766	0.420375	1	0.57486	0.250718	0.588004	-0.268424	0.488257	0.943761	1.00257	0.0796178	1
CENPK1137D_1348	EIW09578.1	YJR056C	hypothetical protein	0.425237	0.22194	0.698259	-0.157298	0.736878	1	-0.164439	0.676987	0.890444	-0.580578	0.0800633	0.780281	0.0254261	0.957289	1
CENPK1137D_1349	EIW09579.1	CDC8	Cdc8p	0.322011	0.345062	0.798601	0.0397401	0.92027	1	0.280438	0.405645	0.731603	-0.0324639	0.913874	0.98882	0.269487	0.528136	0.994096
CENPK1137D_135	EIW08365.1	ZDS2, CES4	Zds2p	-0.193215	0.584924	0.896835	0.547442	0.206802	1	-0.0433129	0.902207	0.971147	0.161223	0.581757	0.951431	-0.55444	0.243135	0.982174
CENPK1137D_1350	EIW09580.1	APS2, YAP17	Aps2p	0.0754334	0.829565	0.967749	-0.25724	0.531066	0.817243	0.0921876	0.807576	0.945293	0.0270567	0.933077	0.98882	0.379965	0.373741	0.9926
CENPK1137D_1351	EIW09581.1	CDC6	Cdc6p	1.08615	0.152227	0.617756	0.308267	0.707054	1	0.495728	0.535759	0.816512	-0.580307	0.242541	0.878697	0.231729	0.825611	1
CENPK1137D_1352	EIW09582.1	PTK2, STK2	Ptk2p	-0.121437	0.681622	0.925419	-0.201813	0.580699	0.842051	-0.279628	0.346512	0.686143	-0.148834	0.574799	0.951431	-0.0469506	0.901841	0.997629
CENPK1137D_1353	EIW09583.1	CBF1, CEP1, CPF1	Cbf1p	-0.254375	0.479308	0.852738	-0.16489	0.728368	1	-0.136849	0.729705	0.914187	0.12502	0.728614	0.963555	0.0522312	0.910698	1
CENPK1137D_1354	EIW09584.1	YJR061W	hypothetical protein	-0.403822	0.161244	0.63362	0.304448	0.417382	0.751734	-0.465739	0.12158	0.412611	-0.053501	0.848128	0.978374	-0.739599	0.0457661	0.866934
CENPK1137D_1355	EIW09585.1	NTA1, DEA1	Nta1p	-0.17758	0.648007	0.914755	0.106418	0.829944	1	-0.0694596	0.849024	0.953936	0.116391	0.74101	0.965902	-0.151823	0.768421	1
CENPK1137D_1356	EIW09586.1	RPA12, RRN4	Rpa12p	0.143177	0.701296	0.931299	-0.31258	0.451331	0.774965	0.212311	0.567209	0.837258	0.079921	0.817333	0.975711	0.557407	0.196033	0.978818
CENPK1137D_1357	EIW09587.1	CCT5, TCP5	Cct5p	-0.16156	0.536439	0.878513	-0.0485133	0.880189	0.966921	-0.115072	0.662452	0.882853	0.055057	0.809501	0.974909	-0.0382274	0.909802	0.997629
CENPK1137D_1358	EIW09588.1	ARP3, ACT4	Arp3p	-0.370624	0.183948	0.66387	0.0198522	0.954505	0.989898	-0.1598	0.554384	0.82889	0.220372	0.339853	0.907853	-0.15206	0.681729	0.994096
CENPK1137D_1359	EIW09589.1	TOR1, DRR1	Tor1p	-0.613945	0.127277	0.583949	-1.26137	0.00705668	1	-1.38696	0.000331809	0.0101519	-0.764161	0.0621621	0.746196	-0.098546	0.825495	0.997629
CENPK1137D_136	EIW08366.1	PGM2, GAL5	Pgm2p	-0.574769	0.0336883	0.34946	-0.357321	0.327112	0.687411	-0.972183	0.00163421	0.0298655	-0.389222	0.164625	0.839066	-0.58635	0.0853531	0.956967
CENPK1137D_1360	EIW09590.1	YAE1	Yae1p	0.705884	0.14248	0.605908	0.410685	0.555087	1	0.352545	0.467283	0.777475	-0.343141	0.423218	0.935708	-0.0192916	0.979542	1
CENPK1137D_1361	EIW09591.1	RFC2	Rfc2p	0.306411	0.33513	0.794765	0.431207	0.270457	0.634817	0.362317	0.254224	0.591668	0.0660794	0.816184	0.975409	-0.0359033	0.931562	0.997629
CENPK1137D_1362	EIW09592.1	YJL193W	hypothetical protein	-0.0467018	0.904704	0.98252	0.380878	0.425293	1	0.0667981	0.859016	0.956393	0.124094	0.737408	0.965081	-0.278747	0.570611	1
CENPK1137D_1363	EIW09593.1	HAM1	Ham1p	-0.0915336	0.805435	0.963706	-0.140619	0.713829	0.907676	0.0113471	0.972129	0.995512	0.113006	0.731372	0.963555	0.180483	0.662767	0.994096
CENPK1137D_1364	EIW09594.1	LIA1, MMD1	Lia1p	-0.0825758	0.770345	0.953309	-0.526189	0.1805	0.530979	-0.353235	0.214806	0.543268	-0.259737	0.315579	0.899342	0.200142	0.616342	0.994096
CENPK1137D_1365	EIW09595.1	NPA3, EPA1, GPN1	Npa3p	-0.119796	0.664155	0.920614	-0.0938792	0.778286	0.93378	-0.288392	0.279113	0.620428	-0.158636	0.505831	0.945355	-0.164627	0.639746	0.994096
CENPK1137D_1366	EIW09596.1	OPI3, PEM2	Opi3p	0.398204	0.202216	0.683459	-0.128209	0.739801	0.917026	0.578957	0.0560753	0.270241	0.190097	0.413555	0.931933	0.729795	0.08782	0.970543
CENPK1137D_1367	EIW09597.1	MOG1	Mog1p	0.0998527	0.787501	0.957092	-0.367273	0.2899	0.650291	0.0163402	0.961761	0.992187	-0.0743386	0.791079	0.971573	0.408959	0.332913	0.9926
CENPK1137D_1368	EIW09598.1	HOC1	Hoc1p	0.268164	0.333616	0.793049	0.609241	0.104046	0.412945	0.646982	0.0136752	0.11916	0.387614	0.092662	0.808652	0.0623958	0.875928	0.997629
CENPK1137D_1369	EIW09599.1	CDC11, PSL9	Cdc11p	-0.217194	0.454117	0.840354	0.564273	0.106348	0.417115	0.0238629	0.933423	0.982267	0.251539	0.303862	0.896903	-0.507031	0.17969	0.978818
CENPK1137D_137	EIW08367.1	YKU80, HDF2	Yku80p	-0.499923	0.259405	0.733535	-0.276229	0.603086	1	-0.35932	0.398684	0.725922	0.150344	0.715454	0.963555	-0.0553598	0.919187	1
CENPK1137D_1370	EIW09600.1	MIR1	Mir1p	0.120975	0.625318	0.905753	0.788164	0.0585113	0.302608	0.832549	0.000536798	0.0141227	0.721783	0.000842261	0.199433	0.0677804	0.874142	0.997629
CENPK1137D_1371	EIW09601.1	BNA2	Bna2p	0.422126	0.121591	0.576227	-0.0499296	0.877227	0.966242	0.645392	0.0155662	0.129363	0.233166	0.309105	0.898285	0.725813	0.0377749	0.795843
CENPK1137D_1372	EIW09602.1	AIM24, FMP26	Aim24p	0.657901	0.0124748	0.225572	1.12919	0.00054437	0.0152291	1.17627	6.0389e-06	0.000530449	0.528369	0.0176465	0.600643	0.075908	0.829993	0.997629
CENPK1137D_1373	EIW09603.1	SOP4, EMC7	Sop4p	0.723352	0.00637453	0.162069	0.334977	0.364831	0.714098	0.695015	0.0109289	0.103511	-0.019863	0.932785	0.98882	0.384856	0.317077	0.9926
CENPK1137D_1374	EIW09604.1	EAF6	Eaf6p	0.319569	0.343622	0.7971	-0.289338	0.458713	0.777723	-0.201426	0.548591	0.8244	-0.512574	0.0651786	0.75737	0.118642	0.783468	0.997629
CENPK1137D_1375	EIW09605.1	ACF4	Acf4p	0.275015	0.473685	0.848439	0.138587	0.760294	1	0.0223455	0.954387	0.989508	-0.242488	0.433515	0.940521	-0.0809651	0.87356	1
CENPK1137D_1376	EIW09606.1	CSN12	hypothetical protein	-0.281067	0.438105	0.835244	-0.431913	0.302225	1	-0.302226	0.398116	0.725922	-0.0128885	0.970718	0.993016	0.159923	0.701371	0.994096
CENPK1137D_1377	EIW09607.1	YJR085C	hypothetical protein	0.208765	0.583842	0.896835	-0.632269	0.0826825	0.368049	-0.00641377	0.985428	0.997683	-0.205623	0.493913	0.944801	0.65023	0.130085	0.978818
CENPK1137D_1378	EIW09608.1	STE18	Ste18p	0.79631	0.0534762	0.416353	-0.6545	0.137164	0.465008	0.367721	0.349623	0.688127	-0.417146	0.297244	0.893446	1.04962	0.0151506	0.5782
CENPK1137D_1379	EIW09609.1	EMC2	Emc2p	0.0140755	0.965005	0.99286	0.332849	0.36926	0.718756	0.208908	0.489484	0.78984	0.205619	0.466774	0.943761	-0.0933437	0.81351	0.997629
CENPK1137D_138	EIW08368.1	SPG4	Spg4p	-0.409301	0.163995	0.638855	-2.02316	2.27089e-07	2.69453e-05	-1.44753	7.54437e-05	0.00363599	-1.0327	0.00110369	0.222618	0.600664	0.0913641	0.974796
CENPK1137D_1380	EIW09610.1	BIR1	Bir1p	0.279766	0.475108	0.849454	0.555202	0.356697	1	-0.14798	0.712528	0.905869	-0.416657	0.135301	0.831895	-0.659655	0.312886	1
CENPK1137D_1381	EIW09611.1	GRR1, CAT80, COT2, SDC1, SSU2	Grr1p	-0.45352	0.228876	0.703817	-0.175505	0.657434	1	-0.564664	0.10841	0.386648	-0.101306	0.753855	0.968017	-0.357379	0.409664	0.9926
CENPK1137D_1382	EIW09612.1	JSN1, PUF1	Jsn1p	-0.35989	0.320436	0.785237	-0.479773	0.196569	0.553966	-0.560608	0.106617	0.383648	-0.191513	0.539625	0.948215	-0.0496505	0.903069	0.997629
CENPK1137D_1383	EIW09613.1	BUD4	Bud4p	-0.587211	0.0732864	0.466816	0.326155	0.535353	1	-1.04482	0.00205905	0.0348248	-0.447845	0.135944	0.831895	-1.33291	0.0100035	0.456368
CENPK1137D_1384	EIW09614.1	RPS14B, CRY2	Rps14bp	0.144019	0.609575	0.901097	-0.448684	0.157288	0.499749	0.00542516	0.984029	0.997683	-0.129893	0.556666	0.951431	0.48073	0.174786	0.978818
CENPK1137D_1385	EIW09615.1	FIP1	Fip1p	0.46469	0.277086	0.745414	-0.192137	0.655491	1	0.0218896	0.959597	0.991268	-0.430451	0.187444	0.846403	0.249165	0.629598	1
CENPK1137D_1386	EIW09616.1	IME1	Ime1p	-0.0401172	0.931504	0.984474	-0.766059	0.111695	1	-0.401855	0.429966	0.751716	-0.3514	0.3628	0.912919	0.397287	0.465955	1
CENPK1137D_1387	EIW09617.1	RPL43A	Rpl43ap	0.574034	0.0705836	0.463624	-0.372503	0.270954	0.63551	0.372399	0.232963	0.565885	-0.191286	0.495595	0.945355	0.775583	0.0318117	0.784228
CENPK1137D_1388	EIW09618.1	SFC1, ACR1	Sfc1p	-0.0412109	0.888432	0.981818	0.429954	0.175491	0.524056	-0.0748394	0.801875	0.943988	-0.0243098	0.919069	0.98882	-0.4731	0.180244	0.978818
CENPK1137D_1389	EIW09619.1	YJR096W	hypothetical protein	-0.457831	0.106471	0.549643	-0.533217	0.151628	0.491001	-0.676769	0.0271641	0.176534	-0.210697	0.46062	0.943761	-0.116489	0.743573	0.996602
CENPK1137D_139	EIW08369.1	ILV2, SMR1, THI1	Ilv2p	-0.122978	0.61971	0.903015	0.201227	0.541827	0.822975	-0.0474814	0.843653	0.952262	0.0851186	0.678337	0.958851	-0.221427	0.523746	0.994096
CENPK1137D_1390	EIW09620.1	JJJ3, DPH4	Jjj3p	0.384349	0.249102	0.726853	0.15525	0.763183	1	0.00372929	0.991388	0.999031	-0.371194	0.206599	0.85389	-0.11431	0.832978	1
CENPK1137D_1391	EIW09621.1	YJR098C	hypothetical protein	-0.154091	0.700095	0.931299	-0.153523	0.785179	1	-0.780581	0.0708165	0.311278	-0.617069	0.117389	0.814235	-0.598067	0.26684	1
CENPK1137D_1392	EIW09622.1	YUH1	Yuh1p	0.152028	0.61499	0.901128	-0.123991	0.73814	0.917026	-0.332536	0.270199	0.612755	-0.475401	0.0684219	0.75737	-0.177765	0.652142	0.994096
CENPK1137D_1393	EIW09623.1	AIM25, SLM35	Aim25p	0.374403	0.199358	0.680264	0.217995	0.575899	0.838625	0.45854	0.12638	0.418782	0.0944181	0.718284	0.963555	0.268145	0.509923	0.994096
CENPK1137D_1394	EIW09624.1	RSM26	Rsm26p	0.192212	0.503633	0.865851	0.840537	0.0291677	0.202985	0.985592	0.000591092	0.0150425	0.80367	0.00140433	0.254933	0.171875	0.674323	0.994096
CENPK1137D_1395	EIW09625.1	RPS22A, RPS24	Rps22ap	-0.216986	0.495886	0.862046	-0.521542	0.146301	0.481282	-0.198054	0.512414	0.804209	0.0277754	0.90394	0.988542	0.347007	0.398433	0.9926
CENPK1137D_1396	EIW09626.1	VPS25, VPL12, VPT25	Vps25p	0.416951	0.238273	0.716133	0.138936	0.760489	1	0.173773	0.625409	0.865686	-0.232337	0.450805	0.943761	0.0707767	0.885372	1
CENPK1137D_1397	EIW09627.1	URA8	Ura8p	0.0212411	0.938862	0.986095	-0.0493646	0.897294	0.974414	-0.0573125	0.831271	0.950832	-0.069237	0.763096	0.968227	0.016705	0.966938	0.997629
CENPK1137D_1398	EIW09628.1	SOD1, CRS4	Sod1p	0.100433	0.74282	0.944414	-0.161975	0.600683	0.849407	0.0758241	0.787972	0.941374	-0.01569	0.945756	0.991052	0.264125	0.468077	0.9926
CENPK1137D_1399	EIW09629.1	ADO1	Ado1p	-0.038688	0.882648	0.979359	-0.312742	0.381222	0.726756	0.0715389	0.76611	0.931816	0.119745	0.588697	0.951431	0.409455	0.273009	0.990268
CENPK1137D_14	EIW08244.1	TRM9, KTI1	Trm9p	0.241368	0.429722	0.833981	-0.520736	0.152688	0.491487	-0.149684	0.620076	0.863472	-0.381059	0.158056	0.837933	0.399578	0.296475	0.9926
CENPK1137D_140	EIW08370.1	MYO5	Myo5p	-0.2512	0.466575	0.843765	-0.414197	0.309308	0.672349	-1.04717	0.00201276	0.0341479	-0.785138	0.00842808	0.47384	-0.596549	0.164908	0.978818
CENPK1137D_1400	EIW09630.1	ECM27	Ecm27p	-0.407076	0.293553	0.760919	-0.953068	0.031093	1	-0.563801	0.146625	0.456296	-0.148599	0.638116	0.95181	0.412891	0.395646	0.9926
CENPK1137D_1401	EIW09631.1	LIH1	hypothetical protein	-0.0302789	0.92275	0.984474	-0.537736	0.15863	0.502418	-0.5113	0.109799	0.389529	-0.472637	0.100713	0.808652	0.0554786	0.88694	0.997629
CENPK1137D_1402	EIW09632.1	ABM1	Abm1p	-0.79974	0.199926	0.680693	-0.310625	0.649452	1	-0.224694	0.701879	0.900486	0.583696	0.330999	0.905843	0.114543	0.869682	1
CENPK1137D_1403	EIW09633.1	CPA2	Cpa2p	0.0700686	0.796549	0.960586	0.151227	0.670329	0.886734	-0.0565723	0.837152	0.952003	-0.117782	0.63667	0.95181	-0.181255	0.615638	0.994096
CENPK1137D_1404	EIW09634.1	YMR1	Ymr1p	-0.383101	0.33536	0.794765	0.265703	0.590932	1	-0.0897835	0.818093	0.948268	0.30339	0.395234	0.929768	-0.321504	0.538254	1
CENPK1137D_1405	EIW09635.1	PXP2	hypothetical protein	0.234335	0.441404	0.835244	0.123968	0.735103	0.916887	0.236395	0.432066	0.753786	0.0115015	0.964789	0.993016	0.142178	0.719285	0.995544
CENPK1137D_1406	EIW09636.1	RPL39, RPL46, SPB2	Rpl39p	0.864467	0.391628	0.814267	-1.22533	0.00220204	0.0411806	0.221787	0.823155	0.949968	-0.632544	0.411611	0.931685	1.47307	0.00281598	0.279416
CENPK1137D_1407	EIW09637.1	NNF1	Nnf1p	0.178014	0.624237	0.905148	0.321543	0.469126	1	0.124293	0.733148	0.916392	-0.0437761	0.890008	0.986253	-0.164822	0.732017	1
CENPK1137D_1408	EIW09638.1	YJR112W	hypothetical protein	0.0541521	0.903744	0.98252	-0.304537	0.410858	0.747231	0.0852667	0.839077	0.952003	0.0402981	0.899096	0.987193	0.41465	0.4029	0.9926
CENPK1137D_1409	EIW09639.1	RSM7	Rsm7p	0.0239911	0.932633	0.98528	0.0153747	0.963729	0.990366	-0.0432862	0.874061	0.961321	-0.05692	0.824013	0.975861	-0.0301452	0.931147	0.997629
CENPK1137D_141	EIW08371.1	HFD1	Hfd1p	-0.235568	0.3642	0.802087	-0.211161	0.555024	0.828613	-0.396733	0.122808	0.413346	-0.152709	0.514504	0.945355	-0.160773	0.65969	0.994096
CENPK1137D_1410	EIW09640.1	YJR115W	hypothetical protein	0.212787	0.604959	0.901097	-1.0809	0.0797712	1	-1.31678	0.00863437	0.0887222	-1.52105	0.00042711	0.166146	-0.205549	0.714141	1
CENPK1137D_1411	EIW09641.1	TDA4	hypothetical protein	0.0334801	0.918069	0.984474	0.140613	0.751134	0.922761	0.419583	0.204461	0.533741	0.394128	0.182159	0.844549	0.301989	0.512583	0.994096
CENPK1137D_1412	EIW09642.1	STE24, AFC1, PIO2	Ste24p	0.172693	0.585594	0.896835	0.352955	0.363443	0.713104	0.195886	0.443473	0.763564	0.0318286	0.911456	0.98882	-0.13325	0.739196	0.995544
CENPK1137D_1413	EIW09643.1	ILM1	Ilm1p	0.761119	0.00647379	0.162517	0.752184	0.0243717	0.18391	0.927391	0.000730461	0.0172212	0.175481	0.461183	0.943761	0.204744	0.576	0.994096
CENPK1137D_1414	EIW09644.1	JHD2, KDM5	Jhd2p	-0.732763	0.0383611	0.375071	-0.142322	0.754528	1	-0.787914	0.0262338	0.172339	-0.0461309	0.891053	0.986253	-0.614545	0.175021	1
CENPK1137D_1415	EIW09645.1	ATP2	Atp2p	0.45683	0.0970513	0.531386	0.994628	0.00663416	0.0827106	0.944496	0.000159226	0.00618405	0.498324	0.0328669	0.677736	-0.023563	0.951047	0.997629
CENPK1137D_1416	EIW09646.1	IBA57, CAF17	Iba57p	-0.0474015	0.873	0.975228	0.280558	0.423276	0.756619	0.281021	0.336069	0.675183	0.338882	0.177697	0.83924	0.0326269	0.931581	0.997629
CENPK1137D_1417	EIW09647.1	REE1	Ree1p	0.083166	0.777364	0.955002	-0.350152	0.355926	0.711233	0.217363	0.444277	0.763713	0.143302	0.528462	0.948215	0.591327	0.151124	0.978818
CENPK1137D_1418	EIW09648.1	SWE1, WEE1	Swe1p	0.337293	0.435423	0.835244	0.456817	0.352648	1	0.193398	0.630311	0.86896	-0.133768	0.717898	0.963555	-0.226501	0.67921	1
CENPK1137D_1419	EIW09649.1	RPS5	Rps5p	-0.0835828	0.745177	0.944414	-0.425675	0.259514	0.625342	0.123017	0.620571	0.863472	0.216012	0.292055	0.893446	0.572354	0.150026	0.978818
CENPK1137D_142	EIW08372.1	YMR111C	hypothetical protein	0.362687	0.395102	0.81443	-0.284145	0.562435	1	0.33027	0.419412	0.741595	-0.0214076	0.954426	0.991052	0.649933	0.222676	1
CENPK1137D_1420	EIW09650.1	YJR124C	hypothetical protein	-0.0846352	0.827379	0.967571	-0.0276771	0.950791	1	0.0733375	0.834129	0.951324	0.166732	0.631576	0.95181	0.127554	0.787683	1
CENPK1137D_1421	EIW09651.1	ENT3	Ent3p	-0.243158	0.366948	0.803556	-0.116542	0.737106	0.916986	-0.2786	0.292533	0.632699	-0.0253307	0.912917	0.98882	-0.133653	0.712828	0.995451
CENPK1137D_1422	EIW09652.1	VPS70	Vps70p	-0.289971	0.297088	0.763153	-0.322071	0.346677	0.707078	-0.485449	0.080209	0.331942	-0.186717	0.438204	0.940521	-0.136123	0.704852	0.994096
CENPK1137D_1423	EIW09653.1	RSF2, ZMS1	Rsf2p	-0.818412	0.0205485	0.277586	-0.376695	0.455939	1	-0.930291	0.0218921	0.157992	-0.103801	0.792129	0.971825	-0.528235	0.244313	1
CENPK1137D_1424	EIW09654.1	EFM3	hypothetical protein	-0.735672	0.130319	0.586542	-0.244558	0.648351	1	-0.20655	0.637006	0.871539	0.537887	0.24055	0.877002	0.0652333	0.905982	1
CENPK1137D_1425	EIW09655.1	STR2	Str2p	0.085723	0.76763	0.952892	-0.233863	0.50904	0.80711	-0.156904	0.594195	0.852249	-0.233119	0.349193	0.908603	0.106094	0.777425	0.997629
CENPK1137D_1426	EIW09656.1	MNS1	Mns1p	-0.129671	0.701128	0.931299	-0.148628	0.721545	0.912528	-0.0670979	0.840894	0.952127	0.0712491	0.7863	0.971573	0.105309	0.818203	0.997629
CENPK1137D_1427	EIW09657.1	NMD5, KAP119	Nmd5p	-0.459363	0.142075	0.605441	-0.112032	0.774326	0.931609	-0.556273	0.0813496	0.334615	-0.087335	0.75737	0.968148	-0.41227	0.306292	0.9926
CENPK1137D_1428	EIW09658.1	XPT1	Xpt1p	0.145272	0.609998	0.901097	0.0894537	0.802877	0.940615	0.464532	0.113692	0.39869	0.329642	0.198965	0.852527	0.403148	0.277697	0.990268
CENPK1137D_1429	EIW09659.1	MNN5	Mnn5p	0.174044	0.530734	0.876707	0.683027	0.03616	0.232723	0.581329	0.0225429	0.160567	0.416085	0.0834026	0.784474	-0.0739763	0.831168	0.997629
CENPK1137D_143	EIW08373.1	MED11	Med11p	-0.23223	0.627822	0.907409	-0.184447	0.669562	1	-0.217227	0.636724	0.871539	0.0245683	0.945162	0.991052	-0.00380073	0.99444	0.999987
CENPK1137D_1430	EIW09660.1	SGM1	Sgm1p	0.344668	0.316294	0.783103	0.642931	0.288125	1	-0.0727387	0.838283	0.952003	-0.407969	0.175353	0.83924	-0.675398	0.284341	1
CENPK1137D_1431	EIW09661.1	MCM22	Mcm22p	-0.309773	0.499335	0.863099	-0.153954	0.737951	1	0.188567	0.668895	0.886327	0.506306	0.161755	0.839066	0.369065	0.492581	1
CENPK1137D_1432	EIW09662.1	TIM8	Tim8p	0.661412	0.0748872	0.472579	0.176332	0.671601	0.886734	0.478511	0.198588	0.527395	-0.172274	0.605956	0.951431	0.329214	0.456576	0.9926
CENPK1137D_1433	EIW09663.1	TTI2	Tti2p	0.0979356	0.798462	0.96119	0.438584	0.318627	1	0.533773	0.146574	0.456296	0.445481	0.169715	0.83924	0.127099	0.796498	1
CENPK1137D_1434	EIW09664.1	MET5, ECM17	Met5p	-0.626093	0.0205921	0.277586	-0.0100816	0.976241	0.995037	-0.451666	0.0745241	0.319071	0.184542	0.423033	0.935708	-0.413343	0.245122	0.982174
CENPK1137D_1435	EIW09665.1	IML1, SEA1	Iml1p	-0.815486	0.0255779	0.311684	-0.439068	0.358821	1	-0.922302	0.018009	0.142521	-0.0981889	0.795978	0.973555	-0.451493	0.317572	0.9926
CENPK1137D_1436	EIW09666.1	HOM6, THR6	Hom6p	-0.0733261	0.773352	0.95427	-0.0851011	0.827007	0.945111	0.135559	0.596688	0.853789	0.217405	0.328696	0.905843	0.243516	0.543703	0.994096
CENPK1137D_1437	EIW09667.1	HIR3, HPC1	Hir3p	-0.524636	0.14343	0.606266	-0.490801	0.253993	1	-0.752368	0.0236189	0.163441	-0.21846	0.518417	0.946126	-0.234115	0.588033	0.994096
CENPK1137D_1438	EIW09668.1	IPA1	hypothetical protein	-0.416708	0.266797	0.740338	-0.339993	0.424027	1	-0.296257	0.431398	0.753252	0.128362	0.69849	0.960128	0.0717365	0.874602	1
CENPK1137D_1439	EIW09669.1	YJR142W	hypothetical protein	0.173644	0.585525	0.896835	-0.395073	0.321234	0.682975	-0.00952482	0.97638	0.996508	-0.173759	0.531774	0.948215	0.412851	0.325927	0.9926
CENPK1137D_144	EIW08374.1	FOL3	Fol3p	0.253211	0.44991	0.83917	0.962176	0.0444677	1	0.424334	0.265181	0.605272	0.182427	0.592019	0.951431	-0.501789	0.301988	1
CENPK1137D_1440	EIW09670.1	ATG36	hypothetical protein	-0.339933	0.237341	0.715275	-0.221078	0.581488	0.842578	-0.300229	0.287772	0.6294	0.0486666	0.843578	0.977162	-0.0548217	0.895506	0.997629
CENPK1137D_1441	EIW09671.1	PMT4	Pmt4p	-0.163394	0.593822	0.900218	0.210832	0.592171	0.84408	0.152666	0.583488	0.847327	0.324628	0.189024	0.846616	-0.0350391	0.934108	0.997629
CENPK1137D_1442	EIW09672.1	MGM101, MGM9	Mgm101p	0.147917	0.583661	0.896835	0.227739	0.496416	0.801083	0.272568	0.296568	0.63755	0.134283	0.550666	0.951431	0.0725675	0.839754	0.997629
CENPK1137D_1443	EIW09673.1	HMS2	Hms2p	-0.20373	0.542204	0.878644	-0.441156	0.314907	0.67767	-0.138172	0.677222	0.890444	0.0746311	0.792684	0.972068	0.32711	0.480633	0.994076
CENPK1137D_1444	EIW09674.1	BAT2, ECA40, TWT2	Bat2p	0.150354	0.574603	0.894799	-0.0023615	0.994432	0.999446	0.121121	0.627305	0.866642	-0.0202466	0.930654	0.98882	0.149503	0.672283	0.994096
CENPK1137D_1445	EIW09675.1	YJR149W	hypothetical protein	-0.442168	0.225897	0.700091	-0.0297965	0.949403	1	-0.599312	0.0941324	0.362513	-0.148101	0.664361	0.958308	-0.542686	0.249567	1
CENPK1137D_1446	EIW09676.1	DAN1, CCW13	Dan1p	-0.885291	0.361394	0.801691	2.26863	0.102361	1	0.650035	0.437983	0.758669	1.5455	0.0763586	0.769226	-1.57388	0.323811	1
CENPK1137D_1447	EIW09677.1	DAL5, UREP1	Dal5p	-0.885065	0.0248534	0.307618	-0.160061	0.757282	1	-0.63308	0.11925	0.409223	0.259757	0.514259	0.945355	-0.441951	0.381453	1
CENPK1137D_1448	EIW09678.1	PGU1, PGL1, PSM1	Pgu1p	0.0572511	0.901919	0.98252	-0.311104	0.597213	1	-0.40014	0.41895	0.741595	-0.448418	0.317084	0.900335	-0.0578664	0.921788	1
CENPK1137D_1449	EIW09679.1	YJR154W	hypothetical protein	0.0860063	0.889939	0.981931	-0.967355	0.233603	1	-0.30809	0.693524	0.897922	-0.388747	0.582857	0.951431	0.683651	0.342731	1
CENPK1137D_145	EIW08375.1	YMR114C	hypothetical protein	-0.259563	0.437918	0.835244	-0.287999	0.491084	0.798592	-0.422657	0.164018	0.480125	-0.152842	0.618925	0.951431	-0.0995385	0.818132	0.997629
CENPK1137D_1450	EIW09680.1	AAD10	Aad10p	-0.57309	0.144804	0.606266	-0.864866	0.083508	1	-1.01775	0.0131603	0.116217	-0.431864	0.311603	0.898544	-0.115096	0.799966	0.997629
CENPK1137D_1451	EIW09681.1	GON7, LDB6, PCC2	Gon7p	0.409138	0.249822	0.727327	0.0194113	0.96245	1	0.19973	0.565352	0.83596	-0.199532	0.508033	0.945355	0.212706	0.640189	0.994096
CENPK1137D_1452	EIW09682.1	MNN11	Mnn11p	0.0410067	0.882438	0.979359	0.788033	0.014074	0.134333	0.452051	0.0781321	0.329022	0.420145	0.0712751	0.762602	-0.306843	0.380255	0.9926
CENPK1137D_1453	EIW09683.1	RBH1	hypothetical protein	-0.0040472	0.994004	0.998588	1.42561	0.071123	1	-0.408997	0.472181	0.779314	-0.394408	0.406113	0.930514	-1.79729	0.0251828	1
CENPK1137D_1454	EIW09684.1	ATP12	Atp12p	0.379968	0.182064	0.661012	0.733354	0.036125	0.232723	0.65339	0.019152	0.146904	0.283499	0.244072	0.879231	-0.0503097	0.894484	0.997629
CENPK1137D_1455	EIW09685.1	PFD1, GIM6	Pfd1p	0.663989	0.0772922	0.478878	0.00927836	0.98273	1	0.371493	0.332245	0.671648	-0.28163	0.42393	0.936137	0.39394	0.375737	0.9926
CENPK1137D_1456	EIW09686.1	ATG27, ETF1	Atg27p	0.421472	0.125098	0.578248	-0.0218001	0.951947	0.989898	0.490347	0.0692934	0.306236	0.0783743	0.72232	0.963555	0.537442	0.16633	0.978818
CENPK1137D_1457	EIW09687.1	RPL17B	Rpl17bp	-0.0116986	0.963333	0.992212	-0.146874	0.642234	0.869708	-0.211407	0.387112	0.719798	-0.190034	0.376806	0.922566	-0.032392	0.923626	0.997629
CENPK1137D_1458	EIW09688.1	IMA5	Ima5p	-0.444015	0.348607	0.799857	-0.488602	0.493224	1	-1.18375	0.0273198	0.177278	-0.731042	0.159794	0.838281	-0.670075	0.286538	1
CENPK1137D_1459	EIW09689.1	SWI3, HAF2, TYE2	Swi3p	-0.619886	0.0396991	0.378636	-0.0755703	0.837888	0.950287	-0.578031	0.0442323	0.23346	0.0514872	0.850581	0.979156	-0.470945	0.216747	0.978818
CENPK1137D_146	EIW08376.1	YML108W	hypothetical protein	0.384851	0.390255	0.814012	-0.106196	0.820774	1	0.426018	0.335877	0.675183	0.0504443	0.876822	0.985385	0.564475	0.317947	1
CENPK1137D_1460	EIW09690.1	KRE9	Kre9p	0.622034	0.0139947	0.234693	0.556179	0.0655564	0.323547	0.559143	0.0213517	0.155457	-0.0534463	0.798161	0.97474	0.0331037	0.919631	0.997629
CENPK1137D_1461	EIW09691.1	RFA3, RPA14, RPA3	Rfa3p	0.302375	0.343258	0.7971	0.0757148	0.84324	0.951537	0.456431	0.154942	0.464902	0.163551	0.539509	0.948215	0.407238	0.327682	0.9926
CENPK1137D_1462	EIW09692.1	CPS1	Cps1p	0.0625166	0.828188	0.967749	-0.498752	0.136559	0.463869	0.0634402	0.82619	0.950002	0.00885857	0.969056	0.993016	0.587369	0.111829	0.978818
CENPK1137D_1463	EIW09693.1	TOH1	hypothetical protein	0.423417	0.287488	0.753083	-0.882692	0.00465112	0.0670248	0.3223	0.405062	0.731419	-0.0940201	0.702132	0.96097	1.23028	0.00627922	0.366503
CENPK1137D_1464	EIW09694.1	ASG7	Asg7p	0.260134	0.492659	0.861184	-0.743221	0.0824784	1	0.0837753	0.824381	0.949974	-0.166685	0.607122	0.951431	0.853143	0.0658615	0.928608
CENPK1137D_1465	EIW09695.1	SET2, EZL1, KMT3	Set2p	-0.0173396	0.97068	0.993886	0.149024	0.754001	1	0.139991	0.765004	0.931816	0.169497	0.598277	0.951431	0.0290741	0.960702	1
CENPK1137D_1466	EIW09696.1	ERG20, BOT3, FDS1, FPP1	Erg20p	0.00279284	0.991046	0.998402	0.158541	0.602651	0.850583	0.0207362	0.932982	0.982267	0.0267833	0.899832	0.987421	-0.108541	0.736483	0.995544
CENPK1137D_1467	EIW09697.1	QCR8, COR5	Qcr8p	0.728242	0.0188466	0.267556	0.113805	0.711993	0.907676	0.556753	0.045523	0.23708	-0.161906	0.525513	0.947977	0.47321	0.178718	0.978818
CENPK1137D_1468	EIW09698.1	HAL5	Hal5p	-0.214543	0.466658	0.843765	-1.36197	0.000175911	0.00680124	-0.837317	0.00653566	0.0727285	-0.614221	0.0267284	0.634502	0.555068	0.133967	0.978818
CENPK1137D_1469	EIW09699.1	HXT8	Hxt8p	-1.17964	0.16825	0.644205	1.32484	0.104765	1	0.386734	0.573007	0.839999	1.57227	0.0318072	0.677736	-0.904481	0.33944	1
CENPK1137D_147	EIW08377.1	MGR3, FMP24	Mgr3p	0.300919	0.316491	0.783103	0.829359	0.02203	0.173467	0.451301	0.0938825	0.361871	0.160197	0.539586	0.948215	-0.343884	0.380573	0.9926
CENPK1137D_1470	EIW09700.1	TPK1, PKA1, SRA3	Tpk1p	-0.118448	0.733256	0.942185	-0.0856435	0.840055	1	-0.164043	0.642477	0.873726	-0.0360392	0.907349	0.988542	-0.0490838	0.912262	1
CENPK1137D_1471	EIW09701.1	YJL163C	hypothetical protein	-0.274606	0.356024	0.801691	-0.242513	0.555694	0.828613	-0.415007	0.209308	0.538447	-0.133301	0.660378	0.957839	-0.149529	0.705341	0.994096
CENPK1137D_1472	EIW09702.1	JJJ2	Jjj2p	0.705421	0.183621	0.663132	0.471665	0.499024	1	0.559109	0.363382	0.701766	-0.132146	0.79484	0.972959	0.130644	0.860001	1
CENPK1137D_1473	EIW09703.1	FMP33	Fmp33p	0.214061	0.580037	0.896835	-0.413778	0.32212	1	0.0290435	0.940286	0.98512	-0.176933	0.562729	0.951431	0.468645	0.325816	0.9926
CENPK1137D_1474	EIW09704.1	PIR5	hypothetical protein	0.40127	0.449644	0.83917	-0.619023	0.246105	1	0.581289	0.271318	0.613024	0.19019	0.668247	0.958435	1.2301	0.040045	1
CENPK1137D_1475	EIW09705.1	CIS3, CCW11, CCW5, PIR4, SCW8	Cis3p	0.51496	0.0366796	0.36574	0.512072	0.099791	0.405408	0.667133	0.00513063	0.0629311	0.162086	0.432474	0.940521	0.183689	0.577808	0.994096
CENPK1137D_1476	EIW09706.1	FAR1	Far1p	-0.0511546	0.913697	0.984474	0.447456	0.350279	1	-0.0622387	0.868436	0.959545	-0.00115907	0.99786	0.999918	-0.474166	0.354638	1
CENPK1137D_1477	EIW09707.1	SSY5, RAA3	Ssy5p	0.0148858	0.963334	0.992212	-0.035703	0.927216	0.985116	-0.313731	0.310317	0.651248	-0.319232	0.275427	0.891782	-0.245936	0.545471	0.994096
CENPK1137D_1478	EIW09708.1	FBP26	Fbp26p	0.088112	0.74921	0.945803	-0.422224	0.21108	0.569222	-0.00717094	0.979403	0.997293	-0.0861408	0.720923	0.963555	0.446022	0.211213	0.978818
CENPK1137D_1479	EIW09709.1	VPS35, GRD9, VPT7	Vps35p	-0.33008	0.257153	0.732363	-0.25571	0.50083	0.801934	-0.37389	0.223229	0.552592	-0.0349677	0.898969	0.987193	-0.0863802	0.822247	0.997629
CENPK1137D_148	EIW08378.1	ASC1, ASU9, CPC2, NAD1	Asc1p	-0.314897	0.196345	0.677628	-0.608655	0.135442	0.4619	-0.284311	0.237116	0.570126	0.0395535	0.848791	0.978602	0.346753	0.408891	0.9926
CENPK1137D_1480	EIW09710.1	YJL213W	hypothetical protein	1.25887	0.000348666	0.0260115	1.29936	0.00419937	0.0636566	1.82848	5.05438e-06	0.000482915	0.581579	0.0985338	0.808652	0.562175	0.24865	1
CENPK1137D_1481	EIW09711.1	INO1, APR1	Ino1p	-0.899415	0.000255534	0.0227716	-1.52505	9.60006e-05	0.00434656	-1.14392	5.0097e-06	0.000482915	-0.236117	0.272003	0.891782	0.40352	0.314966	0.9926
CENPK1137D_1482	EIW09712.1	SNA3	Sna3p	0.532278	0.0892217	0.507665	-0.254892	0.470387	0.786412	0.267792	0.355562	0.694296	-0.256383	0.280714	0.892371	0.545636	0.171106	0.978818
CENPK1137D_1483	EIW09713.1	DAS1, DUH1	Das1p	0.0768573	0.801519	0.96253	0.434279	0.229436	0.591768	0.278984	0.353194	0.691158	0.211116	0.427658	0.939502	-0.126172	0.744157	0.996602
CENPK1137D_1484	EIW09714.1	RPA34, CST21	Rpa34p	0.250915	0.516519	0.874678	0.298669	0.608802	0.853039	-0.148386	0.70454	0.902414	-0.387382	0.147092	0.836552	-0.40228	0.527721	0.994096
CENPK1137D_1485	EIW09715.1	MRX5	hypothetical protein	0.242511	0.539598	0.87852	0.550411	0.256645	1	0.407255	0.240213	0.573755	0.174991	0.627371	0.951431	-0.10547	0.838643	1
CENPK1137D_1486	EIW09716.1	IDS2	Ids2p	-0.121465	0.706551	0.934024	0.263873	0.53617	0.820348	-0.154739	0.633148	0.87008	-0.0225375	0.934173	0.98882	-0.382002	0.402183	0.9926
CENPK1137D_1487	EIW09717.1	SFH5	Sfh5p	-0.152356	0.611014	0.901097	0.0670298	0.851277	0.954017	0.246124	0.387451	0.719798	0.407288	0.113902	0.814235	0.206601	0.588199	0.994096
CENPK1137D_1488	EIW09718.1	YJL144W	hypothetical protein	-0.198497	0.556464	0.884818	-1.06257	0.0185708	0.157455	-0.979536	0.00353241	0.0489621	-0.771461	0.00743847	0.46979	0.119005	0.803224	0.997629
CENPK1137D_1489	EIW09719.1	TIM17, MIM17, MPI2, SMS1	Tim17p	0.00812851	0.978098	0.994337	-0.093803	0.783522	0.93582	0.145941	0.621633	0.863487	0.148258	0.581365	0.951431	0.27005	0.445498	0.9926
CENPK1137D_149	EIW08379.1	SPC24	Spc24p	0.531978	0.399665	0.817932	0.106586	0.876232	1	0.430793	0.458822	0.772182	-0.0889145	0.876525	0.985385	0.352361	0.637542	1
CENPK1137D_1490	EIW09720.1	YAK1	Yak1p	-0.518624	0.0641459	0.449548	-0.848262	0.0129756	0.12814	-0.816907	0.00343317	0.0484379	-0.288454	0.250795	0.882963	0.0623104	0.860387	0.997629
CENPK1137D_1491	EIW09721.1	OPT1, GSH11, HGT1	Opt1p	-0.319378	0.670999	0.924428	-0.598762	0.442858	1	0.277483	0.720689	0.907276	0.610512	0.395146	0.929768	0.91063	0.250226	1
CENPK1137D_1492	EIW09722.1	RPB4, CTF15	Rpb4p	0.0681937	0.81214	0.964489	0.0783259	0.810669	0.942084	-0.0255888	0.922571	0.978687	-0.0840201	0.733714	0.963555	-0.0728398	0.836064	0.997629
CENPK1137D_1493	EIW09723.1	YUR1	Yur1p	0.176755	0.619829	0.903015	-0.148706	0.709633	0.906778	0.618178	0.0711674	0.311278	0.449902	0.097846	0.808652	0.79172	0.0810852	0.949343
CENPK1137D_1494	EIW09724.1	TIF1	Tif1p	-0.359279	0.163325	0.638328	-0.0892112	0.814804	0.942103	-0.102393	0.678052	0.890444	0.266417	0.221975	0.866046	0.0116127	0.97658	0.997629
CENPK1137D_1495	EIW09725.1	GLG2	Glg2p	-0.535175	0.066312	0.452967	0.0687467	0.872439	0.965293	-0.249676	0.408637	0.734491	0.293948	0.286789	0.893446	-0.294952	0.493509	0.994096
CENPK1137D_1496	EIW09726.1	RPS21B	Rps21bp	0.625437	0.101322	0.539912	-0.857135	0.0229812	0.178411	0.251395	0.491116	0.78984	-0.363637	0.274393	0.891782	1.1348	0.00583501	0.358
CENPK1137D_1497	EIW09727.1	LCB3, LBP1, YSR2	Lcb3p	0.265451	0.35477	0.801691	0.328874	0.361738	0.713104	0.278639	0.323924	0.664585	0.0225706	0.925548	0.98882	-0.0225112	0.953726	0.997629
CENPK1137D_1498	EIW09728.1	YJL133C	hypothetical protein	-0.49553	0.127543	0.58468	-0.648224	0.0469632	0.272192	-0.979451	0.00141408	0.0275039	-0.475962	0.0584052	0.745081	-0.302067	0.431409	0.9926
CENPK1137D_1499	EIW09729.1	MRS3	Mrs3p	-0.0920968	0.785836	0.957092	0.205456	0.617476	1	-0.0656465	0.846095	0.95334	0.0356184	0.900029	0.987421	-0.239228	0.594306	0.994096
CENPK1137D_15	EIW08245.1	UBX2, SEL1	Ubx2p	-0.347659	0.22029	0.696824	-0.272915	0.467413	0.783582	-0.295659	0.30652	0.648023	0.0599719	0.818609	0.975861	0.00171098	0.996422	0.999987
CENPK1137D_150	EIW08380.1	SHH3	hypothetical protein	-1.74738	2.26742e-06	0.000457347	-2.00653	8.13099e-06	0.000595292	-2.22639	4.23388e-08	7.5936e-06	-0.472794	0.198141	0.852084	-0.199493	0.66159	0.994096
CENPK1137D_1500	EIW09730.1	YJL132W	hypothetical protein	0.120864	0.732684	0.942185	0.0957438	0.811579	0.942103	0.283529	0.366506	0.704302	0.170825	0.588589	0.951431	0.213524	0.615692	0.994096
CENPK1137D_1501	EIW09731.1	AIM23	Aim23p	0.705752	0.0642795	0.449548	0.633877	0.233557	1	0.510476	0.190932	0.518367	-0.18442	0.523917	0.947977	-0.0835478	0.889465	1
CENPK1137D_1502	EIW09732.1	OPT1, GSH11, HGT1	Opt1p	-1.07774	0.371241	0.804226	-1.26588	0.467612	1	-1.74151	0.208616	0.538447	-0.653304	0.67467	0.958654	-0.44681	0.748434	1
CENPK1137D_1503	EIW09733.1	URA2	Ura2p	-0.952984	0.000524263	0.0324771	-0.31114	0.39375	0.735065	-1.13013	8.10313e-06	0.000678917	-0.167692	0.479464	0.943761	-0.792995	0.0358564	0.794122
CENPK1137D_1504	EIW09734.1	TRK1	Trk1p	-0.314667	0.277306	0.745414	-0.0503994	0.895051	0.974414	-0.516634	0.0918704	0.359172	-0.193709	0.484124	0.943761	-0.439242	0.246224	0.982174
CENPK1137D_1505	EIW09735.1	PBS2, HOG4, SFS4, SSK4	Pbs2p	0.0537419	0.866551	0.974157	-0.0399554	0.918668	0.981851	-0.0130543	0.968408	0.99396	-0.0574693	0.837748	0.976885	0.0555544	0.893069	0.997629
CENPK1137D_1506	EIW09736.1	SPT10, CRE1, SUD1	Spt10p	-0.753869	0.120363	0.57579	-0.394824	0.490099	1	-0.549507	0.261968	0.601973	0.21458	0.658709	0.957692	-0.12318	0.826644	1
CENPK1137D_1507	EIW09737.1	NIT2	Nit2p	0.523135	0.168815	0.644394	0.125478	0.785347	1	0.144437	0.716544	0.906247	-0.368332	0.22993	0.871885	0.0537209	0.917202	1
CENPK1137D_1508	EIW09738.1	GCD14, TRM61	Gcd14p	0.220673	0.553557	0.883267	0.224444	0.58702	0.843254	0.0355291	0.924968	0.980034	-0.173734	0.522242	0.947977	-0.152082	0.753785	0.997629
CENPK1137D_1509	EIW09739.1	LSM1, SPB8	Lsm1p	0.263995	0.376945	0.807887	0.680956	0.100028	0.405893	0.517622	0.103823	0.377968	0.265252	0.336649	0.907246	-0.125595	0.772247	0.997629
CENPK1137D_151	EIW08381.1	ASI1	Asi1p	0.0850085	0.776678	0.954769	0.41825	0.252101	0.619628	0.280417	0.332247	0.671648	0.203762	0.444194	0.94177	-0.111064	0.772563	0.997629
CENPK1137D_1510	EIW09740.1	MTC1	Mtc1p	0.003844	0.988669	0.997634	0.00537791	0.988553	0.997422	-0.12147	0.64118	0.873622	-0.115067	0.620248	0.951431	-0.0910405	0.81846	0.997629
CENPK1137D_1511	EIW09741.1	ALB1	Alb1p	0.649855	0.03014	0.332363	-0.126422	0.743055	0.918739	0.199041	0.519793	0.8093	-0.44181	0.0960853	0.808652	0.357532	0.382449	0.9926
CENPK1137D_1512	EIW09742.1	RPE1, EPI1, POS18	Rpe1p	0.00835834	0.977182	0.994337	-0.165273	0.666007	0.885521	0.0848964	0.766962	0.931816	0.0855603	0.69529	0.960128	0.273553	0.512401	0.994096
CENPK1137D_1513	EIW09743.1	PEX2, CRT1, PAS5	Pex2p	-0.197979	0.4858	0.857869	-0.747427	0.053286	0.289197	-0.366917	0.194483	0.5224	-0.160555	0.502809	0.945355	0.403425	0.319985	0.9926
CENPK1137D_1514	EIW09744.1	PHO86	Pho86p	0.333643	0.206208	0.683968	0.620212	0.0505653	0.282919	0.428974	0.0973383	0.367363	0.105166	0.640905	0.952369	-0.160581	0.637305	0.994096
CENPK1137D_1515	EIW09745.1	NCA3	Nca3p	-0.532308	0.0585701	0.431628	0.375197	0.266031	0.632591	-0.551073	0.0390298	0.21756	-0.00938617	0.969177	0.993016	-0.894813	0.0123504	0.515645
CENPK1137D_1516	EIW09746.1	ASF1, CIA1	Asf1p	0.474148	0.223717	0.699523	0.412517	0.453078	1	0.0137877	0.972173	0.995512	-0.448312	0.135404	0.831895	-0.356523	0.554139	1
CENPK1137D_1517	EIW09747.1	MDV1, FIS2, GAG3, NET2	Mdv1p	0.19747	0.492455	0.861184	0.487546	0.16921	0.515366	0.582618	0.0442875	0.23346	0.395952	0.120982	0.814235	0.125519	0.737608	0.995544
CENPK1137D_1518	EIW09748.1	CCT7, TCP7	Cct7p	-0.139909	0.636085	0.909797	0.366436	0.253235	0.620878	0.160973	0.573319	0.840194	0.311609	0.173025	0.83924	-0.171568	0.639859	0.994096
CENPK1137D_1519	EIW09749.1	GZF3, DEH1, NIL2	Gzf3p	-0.0707049	0.840344	0.969275	-0.292151	0.525184	1	-0.360619	0.312063	0.652647	-0.279892	0.354811	0.909496	-0.0319535	0.947666	0.997629
CENPK1137D_152	EIW08382.1	ADE17	Ade17p	-0.198536	0.458996	0.840354	0.79626	0.0310256	0.211404	0.294811	0.294078	0.634528	0.504858	0.0464154	0.745081	-0.472842	0.20152	0.978818
CENPK1137D_1520	EIW09750.1	UTP10	Utp10p	-0.317981	0.27711	0.745414	0.247785	0.490318	0.797724	-0.380798	0.186789	0.512595	-0.0525499	0.829496	0.976267	-0.59507	0.123127	0.978818
CENPK1137D_1521	EIW09751.1	YJL107C	hypothetical protein	0.347708	0.370547	0.804226	-1.32904	0.00139186	0.0301504	0.415008	0.29848	0.640221	0.0733238	0.830176	0.976267	1.76555	6.35582e-05	0.0310697
CENPK1137D_1522	EIW09752.1	IME2, SME1	Ime2p	-0.519719	0.14384	0.606266	-1.28885	0.00161077	0.0329921	-0.556999	0.121048	0.412611	-0.0287736	0.929745	0.98882	0.756971	0.0756171	0.936422
CENPK1137D_1523	EIW09753.1	SET4	Set4p	-0.24825	0.594593	0.900237	0.45262	0.489295	1	-0.408698	0.392864	0.723607	-0.151543	0.726584	0.963555	-0.825301	0.213784	1
CENPK1137D_1524	EIW06937.1	SAM3	Sam3p	0.307297	0.224392	0.699576	0.471929	0.239854	0.607312	0.675087	0.00539606	0.0650153	0.376673	0.0770645	0.771495	0.225763	0.587983	0.994096
CENPK1137D_1525	EIW06938.1	DIP5	Dip5p	2.86531	2.84807e-15	3.10212e-12	2.78674	5.3011e-17	9.12054e-14	3.82258	4.29415e-27	1.1693e-23	0.969626	0.000170877	0.0886916	1.07087	0.0195315	0.646003
CENPK1137D_1526	EIW06939.1	COX10	Cox10p	0.598252	0.0707427	0.463624	1.28605	0.00112489	0.0256341	1.09654	0.00166864	0.0302035	0.510678	0.0727015	0.765384	-0.152687	0.729177	0.995544
CENPK1137D_1527	EIW06940.1	OYE3, ZRG6	Oye3p	-0.159606	0.687959	0.926708	-1.4409	0.00158955	1	-0.915203	0.0268316	0.175	-0.746595	0.0558757	0.745081	0.555639	0.223442	1
CENPK1137D_1528	EIW06941.1	DAP1	Dap1p	0.0563944	0.869221	0.974157	-0.454458	0.19112	0.545506	-0.381334	0.211731	0.541101	-0.428262	0.134892	0.831895	0.104289	0.790489	0.997629
CENPK1137D_1529	EIW06942.1	MEX67	Mex67p	-0.450699	0.153869	0.620964	-0.266139	0.456307	0.7771	-0.20567	0.495893	0.792439	0.254933	0.351285	0.909496	0.092539	0.809469	0.997629
CENPK1137D_153	EIW08383.1	NCW1	hypothetical protein	0.317612	0.350433	0.799857	-1.22209	5.16922e-05	0.00257787	0.148013	0.657487	0.88101	-0.162104	0.432641	0.940521	1.39526	0.000547231	0.0987255
CENPK1137D_1530	EIW06943.1	MRX4	hypothetical protein	0.232877	0.538384	0.87852	-0.273707	0.564376	1	-0.144213	0.705976	0.903371	-0.367763	0.296701	0.893446	0.162679	0.740225	1
CENPK1137D_1531	EIW06944.1	REV3, PSO1	Rev3p	-0.398134	0.335868	0.794932	-0.532594	0.306119	1	-0.640553	0.122019	0.412611	-0.231793	0.553026	0.951431	-0.070235	0.894378	1
CENPK1137D_1532	EIW06945.1	ATG29	Atg29p	-0.0172029	0.974183	0.994239	-0.195428	0.762006	1	0.316209	0.534155	0.816512	0.340757	0.47892	0.943761	0.532693	0.434695	1
CENPK1137D_1533	EIW06946.1	MLH3	Mlh3p	-0.158663	0.680592	0.925419	-0.0292782	0.949057	1	-0.214978	0.582462	0.847245	-0.0470658	0.892135	0.986253	-0.155321	0.746706	1
CENPK1137D_1534	EIW06947.1	SVS1	Svs1p	1.16473	4.77651e-06	0.000839125	1.67523	6.21284e-08	8.90767e-06	1.41614	1.41456e-08	2.96296e-06	0.261617	0.2347	0.872341	-0.228347	0.493526	0.994096
CENPK1137D_1535	EIW06948.1	YPL162C	hypothetical protein	0.0577001	0.890288	0.981931	0.428243	0.276236	0.637939	0.462329	0.149346	0.458829	0.41326	0.257174	0.883084	0.0600904	0.89121	0.997629
CENPK1137D_1536	EIW06949.1	YPL264C	hypothetical protein	0.244847	0.521195	0.875413	0.199306	0.650943	1	0.306075	0.436146	0.756924	0.0688939	0.832989	0.976267	0.134535	0.782133	1
CENPK1137D_1537	EIW06950.1	BEM4, ROM7	Bem4p	-0.336	0.325198	0.788193	0.793865	0.0502999	0.281892	0.351281	0.24712	0.584774	0.697806	0.0182368	0.601484	-0.408594	0.355977	0.9926
CENPK1137D_1538	EIW06951.1	CDC60	Cdc60p	-0.496398	0.0642628	0.449548	-0.0825185	0.808904	0.941723	-0.457069	0.0911273	0.357808	0.0486148	0.835607	0.976689	-0.34644	0.328264	0.9926
CENPK1137D_1539	EIW06952.1	PET20	Pet20p	-0.227058	0.427537	0.832459	-0.297418	0.383211	0.72772	-0.230345	0.425256	0.747238	0.00520458	0.983248	0.995949	0.0955108	0.792062	0.997629
CENPK1137D_154	EIW08384.1	PKR1	Pkr1p	0.784669	0.0299736	0.332363	0.078209	0.8232	0.944526	0.661673	0.0494801	0.249739	-0.114044	0.666037	0.958308	0.608355	0.156454	0.978818
CENPK1137D_1540	EIW06953.1	AIM44, GPS1	Aim44p	0.121643	0.769349	0.953309	0.457756	0.376501	1	-0.315625	0.444906	0.7638	-0.427028	0.158122	0.837933	-0.733052	0.207915	0.978818
CENPK1137D_1541	EIW06954.1	TGS1	Tgs1p	0.0722976	0.835909	0.968794	-0.385014	0.341657	1	-0.0945588	0.785654	0.940781	-0.158128	0.621171	0.951431	0.321066	0.446025	0.9926
CENPK1137D_1542	EIW06955.1	PRM4	Prm4p	0.595029	0.0225107	0.291678	0.493567	0.12016	0.44022	0.354646	0.169328	0.487115	-0.232084	0.328643	0.905843	-0.111217	0.732004	0.995544
CENPK1137D_1543	EIW06956.1	KIP2	Kip2p	-0.372611	0.397378	0.81716	0.658784	0.17582	1	0.319428	0.456494	0.772092	0.701813	0.0518402	0.745081	-0.306087	0.581262	1
CENPK1137D_1544	EIW06957.1	PEP4, PHO9, PRA1, yscA	Pep4p	0.475437	0.0611884	0.441695	0.021833	0.952917	0.989898	0.33971	0.194099	0.522264	-0.127663	0.567315	0.951431	0.341022	0.370596	0.9926
CENPK1137D_1545	EIW06958.1	RAD53, LSD1, MEC2, SPK1	Rad53p	0.284563	0.546757	0.878644	-0.101199	0.886479	1	-0.422168	0.418291	0.741595	-0.695951	0.132548	0.831895	-0.281092	0.688972	1
CENPK1137D_1546	EIW06959.1	RRD2, YPA2	Rrd2p	-0.110917	0.730385	0.941908	-0.39157	0.347792	0.707078	-0.248458	0.453767	0.770289	-0.129723	0.6435	0.953086	0.166228	0.703531	0.994096
CENPK1137D_1547	EIW06960.1	KEL3	Kel3p	-0.348815	0.304579	0.77197	0.389666	0.368618	1	-0.327346	0.319301	0.659928	0.0323047	0.917763	0.98882	-0.682341	0.125246	0.978818
CENPK1137D_1548	EIW06961.1	PRP46, NTC50	Prp46p	0.140206	0.65795	0.918501	-0.105682	0.819064	1	-0.0526977	0.869308	0.959677	-0.183189	0.510315	0.945355	0.0894665	0.853935	0.997629
CENPK1137D_1549	EIW06962.1	YPL150W	hypothetical protein	0.381997	0.245256	0.723546	-0.142563	0.740961	1	-0.151235	0.660939	0.881978	-0.523998	0.0739812	0.769226	0.0250946	0.955779	0.997629
CENPK1137D_155	EIW08385.1	EPO1	hypothetical protein	0.0447058	0.888764	0.981931	0.242314	0.579452	0.841305	-0.0474826	0.885036	0.965333	-0.0826084	0.763181	0.968227	-0.25419	0.584844	0.994096
CENPK1137D_1550	EIW06963.1	ATG5, APG5	Atg5p	0.0296712	0.937094	0.986095	-1.18062	0.000778602	0.0199938	0.00728096	0.984466	0.997683	-0.0152421	0.948826	0.991052	1.21046	0.00707968	0.395764
CENPK1137D_1551	EIW06964.1	PPT2	Ppt2p	-0.197675	0.616796	0.901765	-0.245546	0.541265	0.822975	0.222625	0.561467	0.834373	0.427682	0.121178	0.814235	0.49131	0.310129	0.9926
CENPK1137D_1552	EIW06965.1	PXA1, LPI1, PAL1, PAT2, SSH2	Pxa1p	-0.35912	0.190059	0.666921	-0.233031	0.515181	0.808183	-0.705974	0.0174076	0.1396	-0.339127	0.225131	0.871545	-0.445765	0.185656	0.978818
CENPK1137D_1553	EIW06966.1	NOP53	Nop53p	0.660135	0.0413011	0.38123	0.912862	0.0564647	0.296667	0.622493	0.0545074	0.265828	-0.0274986	0.913991	0.98882	-0.252061	0.635013	0.994096
CENPK1137D_1554	EIW06967.1	KES1, BSR3, LPI3, OSH4	Kes1p	-0.581931	0.0352679	0.357432	0.10146	0.809537	0.941723	-0.333416	0.197108	0.526225	0.258158	0.28758	0.893446	-0.411061	0.341708	0.9926
CENPK1137D_1555	EIW06968.1	POC4, DMP1, PBA4	Poc4p	0.532751	0.217181	0.694928	-0.135235	0.765951	1	0.259012	0.530884	0.815418	-0.26344	0.48098	0.943761	0.425602	0.40164	1
CENPK1137D_1556	EIW06969.1	RPL33A, RPL37A	Rpl33ap	0.169039	0.623903	0.905148	-0.315098	0.363776	0.713104	0.0928247	0.790463	0.941374	-0.0663289	0.808695	0.974909	0.43521	0.277727	0.990268
CENPK1137D_1557	EIW06970.1	FRK1	Frk1p	-0.0400806	0.92204	0.984474	0.19053	0.662741	1	-0.311751	0.446931	0.765164	-0.261914	0.405727	0.930514	-0.466466	0.357401	0.9926
CENPK1137D_1558	EIW06971.1	FUM1	Fum1p	0.246141	0.308373	0.775026	0.717488	0.0365541	0.233363	0.496123	0.0332132	0.199784	0.259639	0.193328	0.851787	-0.195249	0.586746	0.994096
CENPK1137D_1559	EIW06972.1	MKK2, LPI6, SSP33	Mkk2p	0.0238656	0.940402	0.986095	-0.00762215	0.984922	0.997422	0.0134423	0.968089	0.993819	0.000238262	0.999365	0.999918	0.0524242	0.898731	0.997629
CENPK1137D_156	EIW08386.1	STO1, CBC1, CBP80, GCR3, SUT1	Sto1p	0.305604	0.339497	0.796055	0.355769	0.301288	0.662724	0.171496	0.588917	0.848797	-0.123114	0.584152	0.951431	-0.148693	0.716472	0.995544
CENPK1137D_1560	EIW06973.1	UME1, WTM3	Ume1p	-0.330947	0.28748	0.753083	-0.308849	0.454716	0.776901	-0.451178	0.19713	0.526225	-0.111908	0.725237	0.963555	-0.113932	0.772708	0.997629
CENPK1137D_1561	EIW06974.1	SPP1, CPS40, SAF41	Spp1p	-0.214723	0.496522	0.862046	-0.806251	0.0490676	0.279539	-0.733901	0.0326064	0.198227	-0.510979	0.0960942	0.808652	0.102364	0.801404	0.997629
CENPK1137D_1562	EIW06975.1	GIP3	Gip3p	-0.309871	0.454715	0.840354	-0.635635	0.174396	1	-0.552289	0.206654	0.536178	-0.232832	0.52706	0.948215	0.116733	0.814798	1
CENPK1137D_1563	EIW06976.1	ISU1, NUA1	Isu1p	-0.219158	0.374783	0.806428	-0.209	0.544493	0.823487	-0.202806	0.412814	0.73749	0.0251517	0.907979	0.988542	0.0317942	0.928516	0.997629
CENPK1137D_1564	EIW06977.1	ODC1	Odc1p	0.482021	0.0509244	0.407706	0.123144	0.713049	0.907676	0.550732	0.0211659	0.154932	0.0778629	0.701358	0.96097	0.453436	0.199092	0.978818
CENPK1137D_1565	EIW06978.1	RDS2	Rds2p	-0.559754	0.145165	0.606266	-0.059829	0.889798	1	-0.422973	0.211725	0.541101	0.146156	0.679392	0.958851	-0.337044	0.449893	0.9926
CENPK1137D_1566	EIW06979.1	COX11, LPI13, PSO7	Cox11p	0.249917	0.392212	0.814271	1.46431	3.8679e-05	0.00201658	0.956194	0.000865375	0.0198018	0.716963	0.00486693	0.420719	-0.475819	0.225415	0.978818
CENPK1137D_1567	EIW06980.1	RPL5, LPI14, RPL1	Rpl5p	-0.311563	0.205582	0.683968	-0.353648	0.379621	0.725977	-0.177797	0.458073	0.772182	0.143557	0.488213	0.943761	0.199273	0.631816	0.994096
CENPK1137D_1568	EIW06981.1	SPO19	Spo19p	-0.0412733	0.966882	0.99286	-2.32164	0.0474424	1	-1.54022	0.209479	0.538592	-1.49096	0.180139	0.844268	0.809163	0.453328	1
CENPK1137D_1569	EIW06982.1	CUB1	hypothetical protein	0.188732	0.521964	0.875413	0.117947	0.747708	0.921932	0.06466	0.82565	0.950002	-0.113215	0.628755	0.951431	-0.0172336	0.965962	0.997629
CENPK1137D_157	EIW08387.1	PML39	Pml39p	0.35368	0.321958	0.78627	0.249031	0.572814	1	0.496439	0.183086	0.506908	0.153424	0.63809	0.95181	0.2809	0.550229	1
CENPK1137D_1570	EIW06983.1	TAF14, ANC1, SWP29, TAF30, TFG3	Taf14p	0.0939339	0.733175	0.942185	-0.106674	0.74912	0.921932	0.0703774	0.796047	0.942428	-0.0142895	0.951652	0.991052	0.207399	0.56108	0.994096
CENPK1137D_1571	EIW06984.1	TBF1, LPI16	Tbf1p	-0.129516	0.730155	0.941834	0.222678	0.597439	1	-0.150289	0.688261	0.895134	-0.0108578	0.971763	0.993284	-0.340212	0.469949	1
CENPK1137D_1572	EIW06985.1	HHO1	Hho1p	0.0301394	0.922767	0.984474	0.35607	0.293068	0.654835	-0.0584777	0.840433	0.952127	-0.0782045	0.750941	0.968017	-0.384483	0.312342	0.9926
CENPK1137D_1573	EIW06986.1	NAN1, UTP17	Nan1p	-0.0875436	0.801339	0.96253	0.3017	0.47124	1	-0.128643	0.715982	0.906167	-0.0316993	0.916674	0.98882	-0.398719	0.37281	0.9926
CENPK1137D_1574	EIW06987.1	KAP120, LPH2	Kap120p	0.105051	0.74773	0.94503	0.399034	0.264417	0.631407	0.233218	0.439206	0.759607	0.137662	0.61639	0.951431	-0.13362	0.736526	0.995544
CENPK1137D_1575	EIW06988.1	SPC29, LPH3, NIP29	Spc29p	1.11221	0.0227476	0.291678	0.718641	0.204147	1	0.970259	0.0630366	0.290226	-0.130517	0.738574	0.965383	0.284314	0.679606	1
CENPK1137D_1576	EIW06989.1	RNY1	Rny1p	0.342175	0.200261	0.681212	0.204486	0.548865	0.825748	0.270112	0.320647	0.660886	-0.063528	0.789922	0.971573	0.0927359	0.793487	0.997629
CENPK1137D_1577	EIW06990.1	TFB2	Tfb2p	-0.0561148	0.866958	0.974157	0.0994467	0.807677	1	-0.0437815	0.895455	0.969898	0.0221832	0.940527	0.990589	-0.112578	0.794562	0.997629
CENPK1137D_1578	EIW06991.1	MEI5, LPH6	Mei5p	-0.159614	0.959281	0.992071	-1.16104	0.657228	1	0.650273	0.822046	0.94966	0.823	0.757374	0.968148	1.87139	0.508195	1
CENPK1137D_1579	EIW06992.1	VPS30, APG6, ATG6, VPT30	Vps30p	-0.21792	0.520049	0.875413	-0.0891777	0.854634	1	-0.318361	0.404707	0.731139	-0.0929187	0.789705	0.971573	-0.197209	0.678165	0.994096
CENPK1137D_158	EIW08388.1	DLT1	Dlt1p	0.425863	0.252786	0.730575	0.56179	0.199303	1	0.774699	0.0345262	0.20438	0.357735	0.253405	0.883084	0.243984	0.623443	1
CENPK1137D_1580	EIW06993.1	APM1, YAP54	Apm1p	0.211938	0.493305	0.861184	-0.264362	0.492748	0.798673	0.000759928	0.998096	0.999031	-0.201613	0.453278	0.943761	0.298247	0.467966	0.9926
CENPK1137D_1581	EIW06994.1	DBP1, LPH8	Dbp1p	-1.12517	0.00261717	0.0950206	0.0122552	0.980587	1	-0.588364	0.136474	0.436748	0.548894	0.170558	0.83924	-0.563777	0.232468	1
CENPK1137D_1582	EIW06995.1	MRP51	Mrp51p	0.669965	0.0362531	0.36427	0.92723	0.0092258	0.104034	0.653759	0.0366207	0.210598	-0.00460477	0.984676	0.9962	-0.236893	0.569154	0.994096
CENPK1137D_1583	EIW06996.1	IDI1, BOT2, LPH10	Idi1p	0.14518	0.59011	0.898681	-0.169813	0.604501	0.851797	0.100368	0.694137	0.897922	-0.0346725	0.882321	0.985597	0.298797	0.385471	0.9926
CENPK1137D_1584	EIW06997.1	HOS3	Hos3p	-0.244536	0.407921	0.823204	0.174127	0.689263	0.89794	-0.289855	0.34387	0.684222	-0.0363701	0.89479	0.986253	-0.429148	0.335974	0.9926
CENPK1137D_1585	EIW06998.1	BEM3	Bem3p	0.364692	0.428316	0.833074	-0.553942	0.251898	1	-0.129392	0.789507	0.941374	-0.48374	0.172563	0.83924	0.454737	0.419392	1
CENPK1137D_1586	EIW06999.1	YPL113C	hypothetical protein	-0.34144	0.197188	0.679211	-0.470221	0.217152	0.578684	-0.845298	0.0068386	0.0749357	-0.496153	0.0803444	0.780281	-0.348997	0.321648	0.9926
CENPK1137D_1587	EIW07000.1	PEX25	Pex25p	0.146998	0.600396	0.901097	-0.0213496	0.95019	0.989898	0.259805	0.329618	0.668656	0.122845	0.605993	0.951431	0.309541	0.395525	0.9926
CENPK1137D_1588	EIW07001.1	CAR1, LPH15	Car1p	0.281425	0.382484	0.8116	-0.296666	0.439092	0.767104	0.34524	0.285734	0.627209	0.0745574	0.795724	0.973555	0.675507	0.0961372	0.978818
CENPK1137D_1589	EIW07002.1	GDE1	Gde1p	-0.223067	0.458683	0.840354	-0.265259	0.503888	0.804061	-0.418496	0.1962	0.524291	-0.187009	0.52336	0.947977	-0.122764	0.7554	0.997629
CENPK1137D_159	EIW08389.1	SAS2, KAT8	Sas2p	-0.185037	0.602829	0.901097	0.370115	0.368777	1	0.304442	0.367877	0.705697	0.498371	0.104688	0.808652	-0.0364669	0.935215	1
CENPK1137D_1590	EIW07003.1	YPL109C	hypothetical protein	-0.148209	0.626219	0.905769	0.0951873	0.802407	0.940615	-0.079584	0.785424	0.940728	0.0775189	0.753212	0.968017	-0.149773	0.715428	0.995544
CENPK1137D_1591	EIW07004.1	THI21	Thi21p	0.247846	0.518838	0.875413	0.0898863	0.855964	1	0.0856328	0.834719	0.951393	-0.153346	0.665719	0.958308	0.0282635	0.956497	1
CENPK1137D_1592	EIW07005.1	YPL108W	hypothetical protein	-0.285132	0.555102	0.883943	0.0275036	0.963426	1	-0.275027	0.574616	0.840581	0.0212546	0.96505	0.993016	-0.265995	0.651172	1
CENPK1137D_1593	EIW07006.1	YPL107W	hypothetical protein	0.227587	0.455526	0.840354	-0.0737444	0.839805	0.950709	-0.0338673	0.909193	0.973357	-0.251258	0.352747	0.909496	0.0716797	0.852598	0.997629
CENPK1137D_1594	EIW07007.1	SSE1, LPG3, MSI3	Sse1p	0.00920012	0.972175	0.993893	0.675241	0.0312222	0.212038	0.0143349	0.956395	0.98965	0.0159782	0.940023	0.990589	-0.626983	0.0680808	0.928608
CENPK1137D_1595	EIW07008.1	SYH1, MYR1	Syh1p	-0.158876	0.657103	0.918203	-0.110659	0.766229	0.928706	-0.498853	0.173387	0.493485	-0.329487	0.194699	0.851787	-0.352792	0.426943	0.9926
CENPK1137D_1596	EIW07009.1	MSD1, LPG5	Msd1p	0.471816	0.128118	0.584917	1.20289	0.00043763	0.0130947	0.980731	0.000669084	0.0164167	0.520188	0.0489797	0.745081	-0.190531	0.616956	0.994096
CENPK1137D_1597	EIW07010.1	FMP30	Fmp30p	0.29317	0.369802	0.804226	1.14565	0.00299204	0.0499787	0.824277	0.00867622	0.0888641	0.540744	0.0475252	0.745081	-0.289903	0.510596	1
CENPK1137D_1598	EIW07011.1	ELP4, HAP1, KTI9, TOT7	Elp4p	-0.326704	0.293803	0.761205	-0.377864	0.303314	0.665203	-0.275301	0.389298	0.721301	0.0593389	0.830921	0.976267	0.130487	0.734978	0.995544
CENPK1137D_1599	EIW07012.1	ATG21, HSV1, MAI1	Atg21p	-0.19311	0.545189	0.878644	0.160546	0.687448	1	-0.131186	0.68516	0.894153	0.070879	0.806864	0.974909	-0.262452	0.526328	0.994096
CENPK1137D_16	EIW08246.1	ERV25	Erv25p	0.373252	0.151934	0.617478	0.257079	0.449093	0.773825	0.572466	0.0223726	0.160107	0.20864	0.322789	0.905843	0.34134	0.346796	0.9926
CENPK1137D_160	EIW08390.1	ECM16, DHR1	Ecm16p	-0.263962	0.463114	0.842462	-0.714827	0.153841	1	-0.834242	0.0534687	0.261862	-0.562054	0.155145	0.837933	-0.0901088	0.842642	1
CENPK1137D_1600	EIW07013.1	INA17, AIM43, FMP14	Aim43p	0.084035	0.783965	0.957092	-0.336771	0.397994	0.738955	0.0449872	0.889691	0.968277	-0.0280263	0.923467	0.98882	0.411008	0.305308	0.9926
CENPK1137D_1601	EIW07014.1	MGR2	Mgr2p	0.0207851	0.943938	0.986095	-0.279103	0.456945	0.7771	0.207879	0.464696	0.775822	0.196461	0.394093	0.929768	0.511079	0.210121	0.978818
CENPK1137D_1602	EIW07015.1	YPL257W	hypothetical protein	0.499832	0.276089	0.745414	0.965674	0.0391536	1	0.860668	0.022149	0.158924	0.368881	0.348523	0.90816	-0.0729235	0.894617	1
CENPK1137D_1603	EIW07016.1	MSY1	Msy1p	0.444578	0.137874	0.601609	1.44941	0.000175711	0.00680124	1.22565	0.000116384	0.0050706	0.792663	0.00538485	0.43677	-0.189005	0.643966	0.994096
CENPK1137D_1604	EIW07017.1	PNG1	Png1p	-0.528202	0.116405	0.5672	0.190206	0.634057	1	-0.10318	0.753417	0.924749	0.434335	0.145223	0.835923	-0.263554	0.532289	0.994096
CENPK1137D_1605	EIW07018.1	EEB1	Eeb1p	0.420208	0.215613	0.693917	-0.235392	0.589532	1	-0.0930689	0.802262	0.943988	-0.505421	0.0988616	0.808652	0.172617	0.705939	0.994096
CENPK1137D_1606	EIW07019.1	SEC62, LPG14	Sec62p	0.509042	0.0478177	0.398002	0.4036	0.200021	0.557973	0.412634	0.104036	0.377968	-0.087472	0.6853	0.959637	0.037379	0.911921	0.997629
CENPK1137D_1607	EIW07020.1	NOG1	Nog1p	-0.0126532	0.966492	0.99286	-0.0878667	0.794738	0.940615	-0.00597046	0.983344	0.997683	0.0172012	0.944504	0.991052	0.112106	0.762183	0.997629
CENPK1137D_1608	EIW07021.1	SSU1, LPG16	Ssu1p	-0.17998	0.518685	0.875413	-0.471579	0.258718	0.624797	-0.225092	0.444728	0.7638	-0.0376523	0.875943	0.985385	0.266915	0.536878	0.994096
CENPK1137D_1609	EIW07022.1	GLR1, LPG17	Glr1p	0.0625252	0.809698	0.964489	-0.447132	0.209446	0.567531	-0.138968	0.588379	0.848534	-0.19231	0.387815	0.928736	0.334064	0.367534	0.9926
CENPK1137D_161	EIW08391.1	POM152	Pom152p	0.157961	0.608642	0.901097	0.673729	0.0516762	0.286341	0.264633	0.340121	0.680653	0.115455	0.665071	0.958308	-0.38021	0.311876	0.9926
CENPK1137D_1610	EIW07023.1	RLM1	Rlm1p	0.11565	0.729135	0.941484	-1.05081	0.0162225	0.145369	-0.763894	0.0311235	0.193712	-0.86936	0.00210421	0.31929	0.323409	0.485311	0.994096
CENPK1137D_1611	EIW07024.1	YPL088W	hypothetical protein	0.550056	0.105026	0.548208	-1.37614	3.52803e-05	0.0018932	0.282796	0.401025	0.72751	-0.258891	0.272779	0.891782	1.68428	3.20432e-05	0.0254359
CENPK1137D_1612	EIW07025.1	CLN2	Cln2p	0.0633235	0.83454	0.967749	0.413245	0.267878	0.633357	0.0376614	0.903484	0.971147	-0.0146085	0.95543	0.991478	-0.34058	0.394115	0.9926
CENPK1137D_1613	EIW07026.1	YDC1	Ydc1p	0.492776	0.0938686	0.522708	0.261449	0.488117	0.796024	0.790419	0.00498752	0.0614328	0.30651	0.169059	0.83924	0.55268	0.18219	0.978818
CENPK1137D_1614	EIW07027.1	ELP3, HPA1, KAT9, KTI8, TOT3	Elp3p	-0.0241463	0.937857	0.986095	-0.0184605	0.960382	0.990125	0.003269	0.991654	0.999031	0.0380465	0.887627	0.986253	0.052663	0.893849	0.997629
CENPK1137D_1615	EIW07028.1	SEC16, LPF1	Sec16p	-0.821428	0.0236446	0.299462	-0.653878	0.141701	1	-1.48502	3.23189e-05	0.00202309	-0.65344	0.0394869	0.725717	-0.794496	0.084788	0.955175
CENPK1137D_1616	EIW07029.1	BRO1, ASI6, LPF2, NPI3, VPS31	Bro1p	-0.828818	0.0114346	0.214734	-0.317891	0.397017	0.738053	-0.550372	0.0929804	0.360663	0.286222	0.346558	0.908062	-0.205659	0.593286	0.994096
CENPK1137D_1617	EIW07030.1	SEN54	Sen54p	0.41636	0.233354	0.710179	-0.17677	0.667168	1	0.174452	0.616876	0.862466	-0.232644	0.446499	0.942451	0.380643	0.38903	1
CENPK1137D_1618	EIW07031.1	MOT1, BUR3, END10, LPF4	Mot1p	-0.494027	0.274038	0.745414	-0.889143	0.0527706	1	-0.817785	0.08064	0.332701	-0.312956	0.392122	0.929768	0.103648	0.84367	1
CENPK1137D_1619	EIW07032.1	RPS9A	Rps9ap	0.398637	0.143089	0.606266	0.115845	0.714762	0.907815	0.156543	0.558684	0.832447	-0.231915	0.289362	0.893446	0.0721274	0.836483	0.997629
CENPK1137D_162	EIW08392.1	YMR130W	hypothetical protein	0.0730597	0.802426	0.962781	-0.488089	0.202206	0.56067	-0.069671	0.818866	0.948437	-0.134411	0.607707	0.951431	0.443185	0.262419	0.989823
CENPK1137D_1620	EIW07033.1	RPL21B	Rpl21bp	-0.196324	0.509214	0.870505	-0.580276	0.126678	0.451242	-0.106327	0.71563	0.906167	0.0980468	0.643162	0.95304	0.495812	0.238052	0.978818
CENPK1137D_1621	EIW07034.1	ATP4, LPF7	Atp4p	0.469667	0.0709142	0.463624	0.802652	0.00945244	0.104591	0.754131	0.00231401	0.0372843	0.294845	0.163168	0.839066	-0.0147517	0.965249	0.997629
CENPK1137D_1622	EIW07035.1	YPL077C	hypothetical protein	0.283747	0.552026	0.882248	-0.00336278	0.994588	1	0.653518	0.146756	0.456444	0.381232	0.339516	0.907853	0.689872	0.222065	1
CENPK1137D_1623	EIW07036.1	BBP1	Bbp1p	0.383292	0.438426	0.835244	0.931446	0.13276	1	0.507472	0.29527	0.636596	0.136322	0.732522	0.963555	-0.385854	0.590975	1
CENPK1137D_1624	EIW07037.1	GPI2, GCR4	Gpi2p	-0.344482	0.462807	0.842462	-0.221987	0.689319	1	0.104787	0.808696	0.946113	0.456313	0.291781	0.893446	0.348218	0.546142	1
CENPK1137D_1625	EIW07038.1	GCR1, LPF10, SIT3	Gcr1p	-0.146809	0.718246	0.936918	-0.159614	0.743179	1	-0.689301	0.0957092	0.366031	-0.532658	0.126304	0.821263	-0.494359	0.339328	1
CENPK1137D_1626	EIW07039.1	YTA6	Yta6p	-0.368069	0.269446	0.741648	0.292974	0.491598	1	-0.352691	0.274871	0.616356	0.024369	0.938052	0.989853	-0.619341	0.14775	0.978818
CENPK1137D_1627	EIW07040.1	UBP16	Ubp16p	0.564408	0.108675	0.5552	1.70376	0.00309394	1	0.78738	0.0197692	0.149112	0.23383	0.462679	0.943761	-0.874321	0.163601	1
CENPK1137D_1628	EIW07041.1	YPL071C	hypothetical protein	0.982963	0.00903988	0.19459	-0.270497	0.537769	1	0.546744	0.136915	0.43758	-0.427199	0.177811	0.83924	0.849884	0.0823325	0.952904
CENPK1137D_1629	EIW07042.1	MUK1	Muk1p	0.172885	0.610685	0.901097	-0.0790135	0.847309	1	0.121762	0.731422	0.915149	-0.0417719	0.888453	0.986253	0.229273	0.59932	0.994096
CENPK1137D_163	EIW08393.1	RRB1	Rrb1p	-0.201747	0.516941	0.87512	0.19262	0.60912	0.853039	-0.0357375	0.91188	0.974663	0.177903	0.551341	0.951431	-0.194828	0.603847	0.994096
CENPK1137D_1630	EIW07043.1	BTS1	Bts1p	0.301729	0.425657	0.832063	-0.379749	0.434626	1	0.0430021	0.913331	0.974985	-0.24787	0.502297	0.945355	0.450346	0.353477	1
CENPK1137D_1631	EIW07044.1	YPL068C	hypothetical protein	0.184301	0.717022	0.936427	-0.00462196	0.994673	1	-0.27941	0.615723	0.862288	-0.453128	0.34533	0.907853	-0.23808	0.735496	1
CENPK1137D_1632	EIW07045.1	YPL067C	hypothetical protein	0.594898	0.119056	0.573785	-0.88367	0.0284573	0.19984	0.60446	0.0998512	0.372714	0.0199596	0.95132	0.991052	1.51602	0.000517327	0.0987255
CENPK1137D_1633	EIW07046.1	RGL1	hypothetical protein	0.00884518	0.978532	0.994337	-0.660236	0.081866	0.367875	-0.31608	0.334062	0.673606	-0.315106	0.270119	0.891782	0.377175	0.353524	0.9926
CENPK1137D_1634	EIW07047.1	SAM4	Sam4p	-0.00908662	0.97721	0.994337	-0.125564	0.740433	0.917145	0.129518	0.675443	0.890015	0.14702	0.601676	0.951431	0.282019	0.480337	0.994076
CENPK1137D_1635	EIW07048.1	HFI1, ADA1, GAN1, SRM12, SUP110	Hfi1p	0.562001	0.140236	0.603829	0.205837	0.6486	1	0.447135	0.256952	0.594495	-0.10446	0.723452	0.963555	0.277424	0.591791	1
CENPK1137D_1636	EIW07049.1	VPS28, VPL13, VPT28	Vps28p	0.386306	0.338731	0.796055	0.312073	0.493189	1	0.438211	0.279704	0.621235	0.0626661	0.841052	0.977162	0.161645	0.76112	1
CENPK1137D_1637	EIW07050.1	CWC27	Cwc27p	0.264368	0.45623	0.840354	0.248407	0.618879	1	0.435834	0.201716	0.530429	0.182692	0.55738	0.951431	0.226838	0.671353	0.994096
CENPK1137D_1638	EIW07051.1	TIM50	Tim50p	0.514841	0.0441635	0.385992	0.711925	0.0307369	0.21027	0.599667	0.0221089	0.158846	0.0955133	0.684817	0.959637	-0.0825957	0.806018	0.997629
CENPK1137D_1639	EIW07052.1	ALD6, ALD1	Ald6p	-0.350883	0.158724	0.62775	-0.324864	0.285373	0.646031	-0.622565	0.0120359	0.109882	-0.262307	0.206897	0.85389	-0.268501	0.406083	0.9926
CENPK1137D_164	EIW08394.1	JLP2	Jlp2p	0.714587	0.0925132	0.517808	0.447092	0.469384	1	0.629912	0.154276	0.46405	-0.075215	0.838378	0.976885	0.219705	0.747012	1
CENPK1137D_1640	EIW07053.1	MFM1, LPE10	Mfm1p	0.492547	0.177787	0.657995	0.249333	0.551027	1	0.4476	0.214496	0.543268	-0.0364196	0.905345	0.988542	0.227728	0.628361	1
CENPK1137D_1641	EIW07054.1	GRX5	Grx5p	0.415984	0.137589	0.601609	-0.17136	0.617343	0.856279	0.250959	0.352087	0.690233	-0.155095	0.516399	0.94548	0.449508	0.217051	0.978818
CENPK1137D_1642	EIW07055.1	PDR12	Pdr12p	-0.365753	0.484693	0.856916	0.355925	0.549889	1	-0.253445	0.623427	0.865015	0.121507	0.791091	0.971573	-0.578381	0.367257	1
CENPK1137D_1643	EIW07056.1	SUR1, BCL21, CSG1, LPE15	Sur1p	0.149568	0.630785	0.908247	0.271127	0.388669	0.731346	0.676577	0.00637401	0.0717208	0.536674	0.048469	0.745081	0.434655	0.198692	0.978818
CENPK1137D_1644	EIW07057.1	LGE1	Lge1p	0.37686	0.22625	0.700091	-0.67531	0.0621821	0.314289	-0.233877	0.437109	0.757878	-0.600907	0.0293756	0.666581	0.473754	0.216569	0.978818
CENPK1137D_1645	EIW07058.1	LEE1	Lee1p	-0.739694	0.012035	0.222179	-0.0376494	0.909198	0.978042	-1.00395	0.00059483	0.0150672	-0.254678	0.292031	0.893446	-0.934384	0.00956108	0.456368
CENPK1137D_1646	EIW07059.1	VIK1	Vik1p	0.150589	0.696151	0.930093	-0.021762	0.965411	1	-0.354274	0.373838	0.709212	-0.494139	0.155924	0.837933	-0.297498	0.567367	1
CENPK1137D_1647	EIW07060.1	KTR6, MNN6	Ktr6p	0.561041	0.0299638	0.332363	0.703048	0.0284373	0.19984	0.605781	0.0150984	0.126892	0.0542627	0.80002	0.974909	-0.0651572	0.852136	0.997629
CENPK1137D_1648	EIW07061.1	OAZ1, YPL052W-A	Oaz1p	1.15232	0.0444053	0.385992	-0.895851	0.182842	1	0.555444	0.399002	0.726016	-0.587931	0.210193	0.85389	1.48864	0.0483805	1
CENPK1137D_1649	EIW07062.1	OAZ1, YPL052W-A	Oaz1p	0.595155	0.0526673	0.413541	0.000418208	0.999265	0.999446	0.600853	0.0520198	0.257981	0.0155167	0.953434	0.991052	0.638023	0.188099	0.978818
CENPK1137D_165	EIW08395.1	REC114	Rec114p	-0.544816	0.273552	0.745414	0.314714	0.479536	1	0.697364	0.10114	0.373464	1.24784	0.00120776	0.234908	0.409053	0.450335	1
CENPK1137D_1650	EIW07063.1	ARL3	Arl3p	0.763563	0.016211	0.254997	0.591341	0.331091	1	0.509792	0.122709	0.413281	-0.243823	0.375081	0.921643	-0.039573	0.951258	1
CENPK1137D_1651	EIW07064.1	MNN9	Mnn9p	0.534144	0.0419638	0.383256	0.904128	0.00423413	0.0639019	0.671293	0.0090814	0.0920993	0.147603	0.501728	0.945355	-0.20072	0.559712	0.994096
CENPK1137D_1652	EIW07065.1	DIG1, RST1	Dig1p	0.0392307	0.905036	0.98252	-0.717427	0.0443594	0.262985	-0.210618	0.521287	0.810197	-0.239396	0.362938	0.912919	0.537854	0.178836	0.978818
CENPK1137D_1653	EIW07066.1	CAM1, TEF3	Cam1p	-0.6081	0.0192646	0.269705	-0.780873	0.0426293	0.256561	-0.586761	0.0197862	0.149112	0.0302871	0.884001	0.985597	0.217147	0.591628	0.994096
CENPK1137D_1654	EIW07067.1	SGF11	Sgf11p	0.093008	0.805975	0.963906	-0.372308	0.388881	1	0.0441631	0.907673	0.972614	-0.04014	0.895977	0.986253	0.441918	0.357267	1
CENPK1137D_1655	EIW07068.1	ELC1	Elc1p	0.241356	0.551713	0.882248	0.125514	0.801472	1	0.384585	0.398052	0.725922	0.153794	0.691819	0.960128	0.288239	0.573791	1
CENPK1137D_1656	EIW07069.1	VPS16, CVT15, SVL6, VAM9, VPT16	Vps16p	-0.606671	0.0964381	0.531386	-0.217068	0.6423	1	-0.345603	0.374226	0.709212	0.272001	0.463172	0.943761	-0.0951545	0.833954	1
CENPK1137D_1657	EIW07070.1	YAH1	Yah1p	0.244155	0.414436	0.825055	0.715093	0.0657241	0.323547	0.303001	0.29974	0.641661	0.069183	0.79133	0.971573	-0.377935	0.365514	0.9926
CENPK1137D_1658	EIW07071.1	NOP4, NOP77	Nop4p	0.0425619	0.913905	0.984474	-0.409386	0.413035	1	-0.540876	0.17862	0.49942	-0.572497	0.0580802	0.745081	-0.0903951	0.869339	0.997629
CENPK1137D_1659	EIW07072.1	SSN3, CDK8, GIG2, NUT7, RYE5, SRB10, SSX7, UME5, URR1	Ssn3p	-0.271097	0.480344	0.852738	0.0206702	0.962632	1	0.0554297	0.879617	0.962313	0.337592	0.354772	0.909496	0.0700144	0.876412	0.997629
CENPK1137D_166	EIW08396.1	ERG29	hypothetical protein	0.71772	0.0138132	0.23439	0.888965	0.00660493	0.0826457	0.842825	0.00257939	0.0399072	0.133692	0.555224	0.951431	-0.0185614	0.960638	0.997629
CENPK1137D_1660	EIW07073.1	MRX11	hypothetical protein	0.000593814	0.999002	0.999659	0.685231	0.305396	1	0.129251	0.801255	0.943988	0.139646	0.763351	0.968227	-0.518071	0.451884	1
CENPK1137D_1661	EIW07074.1	ISM1	Ism1p	0.334649	0.312473	0.778704	0.819351	0.0425051	0.256561	1.08804	0.0016102	0.0295258	0.764796	0.0127699	0.567549	0.300725	0.482661	0.994096
CENPK1137D_1662	EIW07075.1	YPL039W	hypothetical protein	-0.391687	0.309274	0.775896	0.241397	0.593847	1	-0.0922787	0.796364	0.942428	0.310158	0.3818	0.924947	-0.300349	0.525016	1
CENPK1137D_1663	EIW07076.1	MET31	Met31p	0.455118	0.268071	0.740698	-0.0854594	0.880466	1	0.215758	0.612397	0.861711	-0.230846	0.524951	0.947977	0.336048	0.579779	1
CENPK1137D_1664	EIW07077.1	EGD1	Egd1p	-0.20528	0.538225	0.87852	-0.549718	0.131774	0.45972	-0.190987	0.54625	0.823802	0.0227747	0.920361	0.98882	0.381177	0.373184	0.9926
CENPK1137D_1665	EIW07078.1	PMA2	Pma2p	-1.96359	1.39515e-05	0.0019482	-1.44287	0.00636153	0.0816792	-2.47455	1.49813e-09	3.70855e-07	-0.504398	0.651977	0.955798	-1.01182	0.0163484	0.595292
CENPK1137D_1666	EIW07079.1	YPL034W	hypothetical protein	-0.0140994	0.968904	0.993345	0.137591	0.774035	1	0.222858	0.525384	0.813084	0.246811	0.434211	0.940521	0.120905	0.813974	1
CENPK1137D_1667	EIW07080.1	SRL4	Srl4p	1.4306	0.0613438	0.441903	-0.774763	0.443305	1	0.405099	0.677974	0.890444	-1.01402	0.130203	0.831286	1.22273	0.265488	1
CENPK1137D_1668	EIW07081.1	ATG41, ICY2	Icy2p	-0.228068	0.512804	0.872225	-0.202648	0.548852	0.825748	-0.061467	0.852942	0.955196	0.175218	0.49555	0.945355	0.167375	0.683224	0.994096
CENPK1137D_1669	EIW07082.1	SVL3	Svl3p	-0.509711	0.188563	0.665634	-0.0409456	0.921423	1	-1.00275	0.0108643	0.103078	-0.482361	0.0954118	0.808652	-0.929866	0.049646	0.896325
CENPK1137D_167	EIW08397.1	GID8, DCR1	Gid8p	-0.0310136	0.914365	0.984474	-0.463689	0.20361	0.562298	-0.164345	0.544498	0.822334	-0.124064	0.597559	0.951431	0.324019	0.407117	0.9926
CENPK1137D_1670	EIW07083.1	PHO85, LDB15	Pho85p	0.170777	0.522397	0.875413	-0.104969	0.772325	0.931609	0.0964502	0.710891	0.905753	-0.0646321	0.774963	0.970052	0.227671	0.549944	0.994096
CENPK1137D_1671	EIW07084.1	TRM44	Trm44p	-0.810741	0.0563011	0.420598	-0.45125	0.362506	1	-0.562579	0.161021	0.47478	0.256725	0.54017	0.948215	-0.0794818	0.871958	1
CENPK1137D_1672	EIW07085.1	SUV3, LPB2	Suv3p	0.151275	0.641615	0.912174	0.943742	0.0199214	0.164387	0.636399	0.0573557	0.27424	0.496281	0.0957354	0.808652	-0.276065	0.520999	0.994096
CENPK1137D_1673	EIW07086.1	ERG10, LPB3, TSM0115	Erg10p	0.0346868	0.898901	0.98252	-0.39684	0.272966	0.636604	0.04632	0.8621	0.958256	0.0201149	0.922559	0.98882	0.466491	0.233537	0.978818
CENPK1137D_1674	EIW07087.1	SMA1	Sma1p	0.227807	0.706606	0.934024	0.531408	0.415066	1	0.984888	0.0784559	0.329022	0.767883	0.0931464	0.808652	0.490291	0.534343	1
CENPK1137D_1675	EIW07088.1	SKS1, SHA3	Sks1p	0.0396133	0.928678	0.984474	0.240996	0.53503	0.819747	0.278138	0.516754	0.807994	0.249799	0.3892	0.929608	0.0752644	0.884871	0.997629
CENPK1137D_1676	EIW07089.1	RMI1, NCE4	Rmi1p	0.522122	0.0606413	0.441029	0.0204629	0.951948	0.989898	0.579132	0.0329849	0.199032	0.0667854	0.773769	0.970052	0.591128	0.110412	0.978818
CENPK1137D_1677	EIW07090.1	MET12	Met12p	-0.292537	0.328048	0.789062	-0.255839	0.529692	0.817243	-0.271465	0.382172	0.716704	0.0316258	0.911351	0.98882	0.0108255	0.97886	0.997629
CENPK1137D_1678	EIW07091.1	RAD1, LPB9, RAD12	Rad1p	0.183262	0.544492	0.878644	-0.356003	0.35591	0.711233	-0.386796	0.233463	0.566343	-0.560854	0.0420284	0.732037	0.000724106	0.998542	0.999987
CENPK1137D_1679	EIW07092.1	RPL36B	Rpl36bp	0.335073	0.304016	0.77197	-0.398916	0.189899	0.544503	0.0541864	0.856822	0.956393	-0.271922	0.264063	0.888257	0.480242	0.197947	0.978818
CENPK1137D_168	EIW08398.1	URA5, PYR5	Ura5p	-0.259725	0.345071	0.798601	0.198031	0.567632	0.8334	0.0478404	0.857088	0.956393	0.316689	0.143112	0.835923	-0.124654	0.740073	0.995555
CENPK1137D_1680	EIW07093.1	ECM23, SRD2	Ecm23p	-0.371073	0.856404	0.973683	-1.20487	0.55639	1	-0.163872	0.936926	0.983725	0.204192	0.928403	0.98882	1.04997	0.564626	1
CENPK1137D_1681	EIW07094.1	ULP1, NIB1	Ulp1p	0.353673	0.242357	0.721161	-0.0611009	0.90469	0.976472	-0.0131639	0.965574	0.993301	-0.357004	0.174451	0.83924	0.0870965	0.870464	0.997629
CENPK1137D_1682	EIW07095.1	VTC3, PHM2	Vtc3p	0.189251	0.523516	0.875413	0.595615	0.0981994	0.402609	0.773715	0.0111939	0.104589	0.5948	0.0264747	0.634502	0.207997	0.582926	0.994096
CENPK1137D_1683	EIW07096.1	IRC15	Irc15p	-0.577182	0.0919591	0.517312	-0.167687	0.683483	0.893566	-0.419113	0.214174	0.543268	0.16601	0.549945	0.951431	-0.227649	0.610386	0.994096
CENPK1137D_1684	EIW07097.1	SWI1, ADR6, GAM3, LPA1	Swi1p	-0.0354747	0.919795	0.984474	0.0660066	0.877757	1	-0.313962	0.386937	0.719798	-0.269877	0.420085	0.934886	-0.34912	0.418314	0.9926
CENPK1137D_1685	EIW07098.1	HST2	Hst2p	-0.535386	0.0882291	0.506676	-0.897815	0.0123316	0.124878	-0.457726	0.151287	0.460799	0.0856557	0.753203	0.968017	0.466373	0.224326	0.978818
CENPK1137D_1686	EIW07099.1	CIP1	hypothetical protein	-0.110003	0.825711	0.967397	-1.45619	0.0062101	1	-0.993039	0.0670762	0.300656	-0.873437	0.0630883	0.746196	0.494887	0.371584	1
CENPK1137D_1687	EIW07100.1	MRPS16	Mrps16p	0.733034	0.0302227	0.332363	-0.111169	0.813408	0.942103	0.197671	0.502855	0.797468	-0.524243	0.0959332	0.808652	0.348783	0.474393	0.9926
CENPK1137D_1688	EIW07101.1	RRP12	Rrp12p	0.0616449	0.883907	0.98	0.330089	0.412845	0.749658	-0.21301	0.617248	0.862466	-0.262351	0.313886	0.898544	-0.504602	0.333661	0.9926
CENPK1137D_1689	EIW07102.1	TAF3, TAF47	Taf3p	0.167865	0.591574	0.898709	0.52506	0.217382	0.578684	0.32943	0.273626	0.615518	0.171049	0.524346	0.947977	-0.160175	0.727166	0.995544
CENPK1137D_169	EIW08399.1	GAT2	Gat2p	-0.356641	0.173628	0.651675	-0.513003	0.143391	0.475344	-0.944235	0.000284377	0.00905681	-0.578323	0.0124232	0.559149	-0.398078	0.273993	0.990268
CENPK1137D_1690	EIW07103.1	GYP5	Gyp5p	0.0795811	0.814052	0.964519	-0.296493	0.452968	1	-0.345513	0.316105	0.65632	-0.414672	0.148031	0.836552	-0.0165691	0.96904	0.997629
CENPK1137D_1691	EIW07104.1	RET3	Ret3p	-0.33678	0.264903	0.7389	-0.254677	0.529144	0.817191	0.070232	0.810191	0.946662	0.415438	0.0781596	0.777017	0.346674	0.425874	0.9926
CENPK1137D_1692	EIW07105.1	RQC2, TAE2	Tae2p	0.415248	0.309568	0.7762	-0.481196	0.354906	0.710742	-0.669546	0.138489	0.441058	-1.07519	0.00076004	0.199433	-0.147393	0.796204	0.997629
CENPK1137D_1693	EIW07106.1	CHL1, CTF1, LPA9, MCM12	Chl1p	-0.426871	0.215479	0.693917	-0.365343	0.360245	1	-0.634972	0.0709645	0.311278	-0.198791	0.50308	0.945355	-0.23952	0.575614	0.994096
CENPK1137D_1694	EIW07107.1	TFC8	Tfc8p	-0.137026	0.699897	0.931299	0.34252	0.447125	1	0.0924254	0.791139	0.941552	0.239351	0.445644	0.942448	-0.216515	0.653174	1
CENPK1137D_1695	EIW07108.1	NCR1	Ncr1p	-0.222377	0.42097	0.830669	-0.0207198	0.954827	0.989898	-0.274048	0.313575	0.653552	-0.0433653	0.862124	0.982751	-0.228354	0.541858	0.994096
CENPK1137D_1696	EIW07109.1	AEP3	Aep3p	-0.0708093	0.863327	0.973958	-0.141205	0.782575	1	-0.0638944	0.877652	0.961902	0.0181152	0.963855	0.993016	0.114455	0.824643	1
CENPK1137D_1697	EIW07110.1	LSP1	Lsp1p	-0.34046	0.185609	0.664555	-0.300287	0.372305	0.720529	-0.653697	0.0122174	0.111078	-0.304391	0.189496	0.846616	-0.326495	0.341324	0.9926
CENPK1137D_1698	EIW07111.1	ULA1, ENR2	Ula1p	0.191935	0.592444	0.898984	-0.788016	0.0402528	0.250018	-0.155843	0.634512	0.870093	-0.338381	0.299985	0.893897	0.659817	0.100562	0.978818
CENPK1137D_1699	EIW07112.1	SNF8, VPL14, VPS22	Snf8p	-0.0853165	0.803289	0.962781	-0.0339808	0.932041	0.986228	0.161893	0.637251	0.871539	0.25553	0.386511	0.927077	0.22556	0.602003	0.994096
CENPK1137D_17	EIW08247.1	RAD33	Rad33p	0.364655	0.304221	0.77197	-0.123759	0.774968	1	0.0541153	0.883999	0.964776	-0.301873	0.328448	0.905843	0.205218	0.658667	1
CENPK1137D_170	EIW08400.1	PSO2, SNM1	Pso2p	-0.244003	0.544719	0.878644	0.115789	0.838475	1	-0.511171	0.233732	0.56649	-0.255115	0.479747	0.943761	-0.585424	0.315888	1
CENPK1137D_1700	EIW07113.1	HAT1, KAT1	Hat1p	0.0174184	0.956793	0.991767	0.759731	0.0747319	0.348445	0.411044	0.184508	0.509707	0.403344	0.135243	0.831895	-0.313541	0.50204	0.994096
CENPK1137D_1701	EIW07114.1	GAL4, GAL81	Gal4p	-0.3807	0.247219	0.724709	-0.394895	0.3261	1	-0.452309	0.169298	0.487115	-0.0620059	0.837801	0.976885	-0.0278414	0.946196	0.997629
CENPK1137D_1702	EIW07115.1	CIT3	Cit3p	0.357897	0.142077	0.605441	0.0190302	0.960487	0.990125	0.00431325	0.989406	0.998481	-0.346652	0.240865	0.877002	0.0105961	0.974384	0.997629
CENPK1137D_1703	EIW07116.1	PDH1	Pdh1p	0.714154	0.0038486	0.124876	0.679181	0.0237908	0.181517	0.733544	0.00216848	0.0362256	0.0290402	0.885899	0.986253	0.0836523	0.795394	0.997629
CENPK1137D_1704	EIW07117.1	YPR003C	hypothetical protein	0.106741	0.737383	0.944377	0.196026	0.592332	0.84408	0.205867	0.489607	0.78984	0.108538	0.696481	0.960128	0.0394686	0.919945	0.997629
CENPK1137D_1705	EIW07118.1	AIM45	Aim45p	0.220331	0.425583	0.832063	0.351695	0.341739	0.704569	0.544349	0.0398969	0.220587	0.333011	0.118257	0.814235	0.216549	0.587862	0.994096
CENPK1137D_1706	EIW07119.1	HAL1	Hal1p	-0.155225	0.604786	0.901097	-0.656747	0.090746	0.3858	-0.162915	0.587101	0.84788	0.00146781	0.99561	0.999557	0.52001	0.196258	0.978818
CENPK1137D_1707	EIW07120.1	ICL2	Icl2p	-0.289045	0.245126	0.723546	0.297408	0.387711	0.731346	-0.173736	0.473607	0.779314	0.124542	0.553179	0.951431	-0.445098	0.215209	0.978818
CENPK1137D_1708	EIW07121.1	REC8, SPO69	Rec8p	-0.335924	0.489601	0.860591	0.0970989	0.859559	1	-0.0635312	0.888668	0.96753	0.283951	0.550913	0.951431	-0.124808	0.819827	1
CENPK1137D_1709	EIW07122.1	HAA1	Haa1p	-0.248823	0.398107	0.81753	-0.0630248	0.85916	0.958913	-0.390271	0.176349	0.498132	-0.132011	0.608038	0.951431	-0.295634	0.42974	0.9926
CENPK1137D_171	EIW08401.1	CIN4, GTP1, UGX1	Cin4p	0.0590925	0.883723	0.979995	-0.36796	0.431142	1	-0.0661701	0.869454	0.959677	-0.114827	0.756181	0.968148	0.335323	0.495134	1
CENPK1137D_1710	EIW07123.1	SUT2	Sut2p	-0.176335	0.543484	0.878644	0.482953	0.181005	0.530979	0.0256944	0.928076	0.981573	0.211927	0.401271	0.930514	-0.427816	0.263168	0.989823
CENPK1137D_1711	EIW07124.1	RPA135, RPA2, RRN2, SRP3	Rpa135p	-0.384638	0.18454	0.664511	-0.633479	0.0782061	0.359289	-0.861184	0.00443012	0.0573074	-0.46559	0.0786857	0.778454	-0.194963	0.595254	0.994096
CENPK1137D_1712	EIW07125.1	YPL247C	hypothetical protein	-0.659528	0.0504107	0.405559	-0.747358	0.0913104	1	-0.806433	0.0273437	0.177278	-0.135965	0.699659	0.960437	-0.0287514	0.945219	0.997629
CENPK1137D_1713	EIW07126.1	YPR010C	hypothetical protein	1.02651	0.000839853	0.0444062	0.145566	0.646772	0.872414	0.665263	0.0180834	0.142521	-0.351372	0.176478	0.83924	0.550732	0.118736	0.978818
CENPK1137D_1714	EIW07127.1	YPR011C	hypothetical protein	0.304444	0.293431	0.760919	-0.074717	0.822696	0.944526	0.332453	0.204278	0.533571	0.0378902	0.879118	0.985597	0.435133	0.221915	0.978818
CENPK1137D_1715	EIW07128.1	CMR3	hypothetical protein	-0.451726	0.227886	0.702757	-0.580208	0.19783	1	-0.514733	0.1748	0.495385	-0.0543886	0.875678	0.985385	0.0963409	0.835984	1
CENPK1137D_1716	EIW07129.1	YPR015C	hypothetical protein	0.465857	0.273245	0.745414	-0.225156	0.6614	1	-0.125205	0.767689	0.931816	-0.579979	0.158977	0.837933	0.135487	0.793542	1
CENPK1137D_1717	EIW07130.1	TIF6, CDC95	Tif6p	-0.135518	0.610287	0.901097	-0.214525	0.541381	0.822975	-0.0251346	0.920989	0.978619	0.119566	0.594562	0.951431	0.214951	0.560283	0.994096
CENPK1137D_1718	EIW07131.1	DSS4	Dss4p	0.198488	0.683313	0.925419	0.0496208	0.919899	1	0.659105	0.144649	0.453448	0.471809	0.257369	0.883084	0.643544	0.246576	1
CENPK1137D_1719	EIW07132.1	RLF2, CAC1	Rlf2p	0.0127098	0.975757	0.994337	0.62352	0.224327	1	-0.0478537	0.899398	0.970909	-0.0508235	0.888904	0.986253	-0.63352	0.252802	1
CENPK1137D_172	EIW08402.1	RIM11, GSK3, MDS1	Rim11p	0.0576146	0.83934	0.969263	-0.0359566	0.920506	0.98206	0.181543	0.515131	0.80625	0.134153	0.568441	0.951431	0.245661	0.523676	0.994096
CENPK1137D_1720	EIW07133.1	MCM4, CDC54, HCD21	Mcm4p	-0.404933	0.172421	0.649382	-0.441657	0.252861	0.62061	-0.617733	0.0469017	0.240742	-0.204197	0.469796	0.943761	-0.145297	0.708109	0.994096
CENPK1137D_1721	EIW07134.1	ATP20	Atp20p	0.95631	0.000583772	0.0345567	1.2566	0.000109432	0.00482765	1.31354	5.08989e-07	6.76086e-05	0.368053	0.142898	0.835923	0.0898239	0.793343	0.997629
CENPK1137D_1722	EIW07135.1	AGC1	Agc1p	0.030633	0.928017	0.984474	0.227224	0.571669	1	-0.156005	0.630607	0.869	-0.176284	0.568009	0.951431	-0.351748	0.40075	0.9926
CENPK1137D_1723	EIW07136.1	YPL247C	hypothetical protein	-0.546388	0.339187	0.796055	-1.11383	0.0708528	1	0.00951237	0.986746	0.998294	0.562752	0.298417	0.893446	1.14366	0.0700095	1
CENPK1137D_1724	EIW07137.1	SDD4	hypothetical protein	-0.48822	0.106376	0.549643	-0.0644566	0.863446	0.961527	-0.499579	0.0950385	0.364493	-0.00139717	0.995873	0.999557	-0.404913	0.296177	0.9926
CENPK1137D_1725	EIW07138.1	EAF3	Eaf3p	-0.251217	0.363118	0.802087	-0.591281	0.11747	0.436761	-0.275857	0.297992	0.639426	-0.01527	0.945606	0.991052	0.339466	0.396154	0.9926
CENPK1137D_1726	EIW07139.1	YME1, OSD1, YTA11	Yme1p	-0.042678	0.887041	0.981476	1.13047	0.00054047	0.0152291	0.833155	0.00226004	0.0371848	0.886525	0.000714378	0.199433	-0.265297	0.452166	0.9926
CENPK1137D_1727	EIW07140.1	ATH1	Ath1p	-0.146351	0.628585	0.907633	0.347047	0.298341	0.659236	-0.274179	0.292103	0.632414	-0.118829	0.658277	0.957692	-0.590042	0.0946217	0.978818
CENPK1137D_1728	EIW07141.1	YPR027C	hypothetical protein	0.416642	0.245104	0.723546	0.708211	0.0819539	1	0.90592	0.00806296	0.0850986	0.500211	0.0815914	0.780281	0.231811	0.624412	1
CENPK1137D_1729	EIW07142.1	YOP1, YIP2	Yop1p	0.415315	0.137872	0.601609	-0.0286697	0.945576	0.989878	0.6061	0.0276383	0.177975	0.198653	0.394296	0.929768	0.655353	0.135849	0.978818
CENPK1137D_173	EIW08403.1	SIP5	Sip5p	0.128447	0.725589	0.940481	-0.102983	0.794649	1	0.195273	0.56201	0.834373	0.075866	0.81376	0.974943	0.328736	0.442484	0.9926
CENPK1137D_1730	EIW07143.1	APL4	Apl4p	-0.0575759	0.846752	0.971027	-0.504827	0.160798	0.504383	-0.1665	0.572909	0.839999	-0.0989412	0.712459	0.963555	0.367937	0.324244	0.9926
CENPK1137D_1731	EIW07144.1	CSR2, ART8, MRG19	Csr2p	-0.0273655	0.929935	0.984474	-0.0777203	0.831482	0.946766	-0.186197	0.546168	0.823802	-0.147884	0.594349	0.951431	-0.0740854	0.847027	0.997629
CENPK1137D_1732	EIW07145.1	NTO1	Nto1p	-0.0832366	0.829818	0.967749	0.151733	0.747827	1	-0.487482	0.216158	0.545503	-0.394513	0.231941	0.872341	-0.60463	0.229317	1
CENPK1137D_1733	EIW07146.1	RBD2	Rbd2p	0.481393	0.0997846	0.536983	0.30952	0.433154	0.765921	0.746604	0.00826364	0.0867125	0.273056	0.254968	0.883084	0.459036	0.275809	0.990268
CENPK1137D_1734	EIW07147.1	SRO7, SNI1, SOP1	Sro7p	-0.674675	0.0474901	0.39756	-0.102364	0.822583	1	-1.03937	0.00331009	0.0473452	-0.356385	0.284248	0.892506	-0.91001	0.0372534	0.794122
CENPK1137D_1735	EIW07148.1	HTS1, TS4572, TSM4572	Hts1p	0.098504	0.721787	0.939048	0.486118	0.141286	0.471961	0.394032	0.152588	0.462769	0.306335	0.180871	0.844549	-0.0613628	0.863969	0.997629
CENPK1137D_1736	EIW07149.1	ARP7, RSC11, SWP61	Arp7p	-0.0791972	0.790636	0.957919	-0.406764	0.249285	0.617412	-0.331536	0.269998	0.612671	-0.241543	0.35002	0.90945	0.108039	0.773445	0.997629
CENPK1137D_1737	EIW07150.1	GLN1	Gln1p	-0.122321	0.636109	0.909797	-0.533322	0.12413	0.447258	-0.493503	0.0699552	0.308733	-0.362186	0.115472	0.814235	0.0734975	0.838855	0.997629
CENPK1137D_1738	EIW07151.1	VMA13, CLS11	Vma13p	-0.519208	0.0433971	0.385992	-0.399423	0.288945	0.649843	-0.321771	0.19609	0.524254	0.206989	0.344008	0.907853	0.10263	0.792669	0.997629
CENPK1137D_1739	EIW07152.1	SPO24	hypothetical protein	0.364318	0.141692	0.604747	-0.136059	0.656114	0.877942	0.174092	0.467399	0.777475	-0.181173	0.383651	0.925828	0.3414	0.297642	0.9926
CENPK1137D_174	EIW08404.1	RPL13B	Rpl13bp	-0.0792923	0.767814	0.952892	-0.174883	0.586579	0.843249	0.0413901	0.874692	0.961321	0.130048	0.533095	0.948215	0.242866	0.491985	0.994096
CENPK1137D_1740	EIW07153.1	ERV2	Erv2p	0.185021	0.558296	0.886204	-0.539641	0.12956	0.454914	-0.0805641	0.806751	0.945056	-0.255849	0.336727	0.907246	0.488286	0.208959	0.978818
CENPK1137D_1741	EIW07154.1	TIP41	Tip41p	0.142628	0.625678	0.905753	-0.251625	0.526424	0.816325	-0.459327	0.140021	0.444119	-0.593349	0.0338158	0.677736	-0.17577	0.65903	0.994096
CENPK1137D_1742	EIW07155.1	TIF5, SUI5	Tif5p	-0.154907	0.569967	0.891678	-0.180573	0.58655	0.843249	-0.18729	0.46099	0.77343	-0.0222172	0.925365	0.98882	0.0217861	0.950051	0.997629
CENPK1137D_1743	EIW07156.1	PUF2	Puf2p	-0.055002	0.911082	0.984474	-0.626326	0.21698	1	-0.199093	0.689175	0.895134	-0.134385	0.745547	0.96797	0.461667	0.419321	1
CENPK1137D_1744	EIW07157.1	PBI1	hypothetical protein	-0.979362	0.035381	0.357432	-0.455506	0.47548	1	-1.28761	0.00619071	0.0702654	-0.298612	0.556285	0.951431	-0.804917	0.156558	1
CENPK1137D_1745	EIW07158.1	YPL245W	hypothetical protein	-0.227413	0.61917	0.903015	-0.477778	0.309846	1	0.291266	0.52653	0.813579	0.528882	0.174594	0.83924	0.795984	0.125683	1
CENPK1137D_1746	EIW07159.1	RPL43A	Rpl43ap	0.662077	0.122202	0.576227	-0.497988	0.229212	0.591688	0.213277	0.605003	0.859376	-0.438291	0.576741	0.951431	0.744655	0.105246	0.978818
CENPK1137D_1747	EIW07160.1	THP3	Thp3p	0.174377	0.636316	0.909797	0.264553	0.652334	1	0.0289028	0.938121	0.983826	-0.134935	0.630099	0.95181	-0.19289	0.759938	0.997629
CENPK1137D_1748	EIW07161.1	MCM16	Mcm16p	0.275478	0.532077	0.877025	0.643108	0.267891	1	0.38802	0.31918	0.659928	0.123623	0.74917	0.96797	-0.216313	0.732555	1
CENPK1137D_1749	EIW07162.1	MSF1	Msf1p	0.733048	0.0186672	0.266828	0.91415	0.00810438	0.0961627	0.914968	0.00123092	0.0253924	0.192694	0.479169	0.943761	0.0322556	0.932356	0.997629
CENPK1137D_175	EIW08405.1	RPS16A	Rps16bp	-0.153123	0.615703	0.901128	-0.457182	0.19836	0.556971	-0.0767757	0.792219	0.941808	0.0847865	0.695466	0.960128	0.403544	0.317591	0.9926
CENPK1137D_1750	EIW07163.1	TAH18	Tah18p	0.055336	0.875643	0.976351	0.100167	0.81325	1	0.02275	0.948306	0.987502	-0.0223723	0.945581	0.991052	-0.0461161	0.916272	1
CENPK1137D_1751	EIW07164.1	ATG11, CVT3, CVT9	Atg11p	0.0642429	0.844736	0.97035	-0.253492	0.518763	1	-0.329562	0.327611	0.667285	-0.384268	0.180103	0.844268	-0.0450781	0.913629	0.997629
CENPK1137D_1752	EIW07165.1	MAK3, NAA30	Mak3p	0.56369	0.0896559	0.50861	-0.540792	0.186015	0.539693	-0.0909841	0.791896	0.941808	-0.645716	0.0157881	0.575024	0.48251	0.284699	0.9926
CENPK1137D_1753	EIW07166.1	NHP6A	Nhp6ap	-0.0493947	0.886971	0.981476	-0.874284	0.00574207	0.0759941	-0.622376	0.0520493	0.257981	-0.56471	0.0338648	0.677736	0.279317	0.473358	0.9926
CENPK1137D_1754	EIW07167.1	SMK1	Smk1p	-0.319477	0.503608	0.865851	0.374722	0.448534	1	0.437552	0.288584	0.629781	0.768224	0.0638597	0.747345	0.0949347	0.863303	1
CENPK1137D_1755	EIW07168.1	SEC8	Sec8p	-0.174823	0.661443	0.919872	0.134355	0.815479	1	-0.467424	0.219551	0.549484	-0.283333	0.424407	0.936137	-0.561817	0.345027	1
CENPK1137D_1756	EIW07169.1	HUT1	Hut1p	0.194659	0.50798	0.869461	0.201027	0.583672	0.843089	0.653529	0.0221925	0.159027	0.469314	0.0595687	0.745772	0.48082	0.221198	0.978818
CENPK1137D_1757	EIW07170.1	TFB4	Tfb4p	-0.00772103	0.982388	0.994809	0.301301	0.480136	1	0.0297992	0.927805	0.981513	0.0466228	0.88065	0.985597	-0.238222	0.600804	0.994096
CENPK1137D_1758	EIW07171.1	BRR1	Brr1p	0.292639	0.382224	0.8116	0.0845307	0.825014	0.944526	0.100985	0.750208	0.922889	-0.181216	0.534312	0.948215	0.0485502	0.906594	0.997629
CENPK1137D_1759	EIW07172.1	YMC1	Ymc1p	0.0152521	0.960667	0.992212	-0.00405733	0.992262	0.998887	0.383798	0.2011	0.530292	0.37747	0.108922	0.808652	0.410426	0.365929	0.9926
CENPK1137D_176	EIW08406.1	FDO1	hypothetical protein	0.522384	0.156718	0.625862	0.907392	0.0291933	1	0.463884	0.205431	0.534789	-0.0483154	0.867092	0.982855	-0.41084	0.40196	1
CENPK1137D_1760	EIW07173.1	ARO7, HGS1, OSM2, TYR7	Aro7p	0.797048	0.0843923	0.500754	0.913568	0.0899231	1	0.867533	0.0600812	0.282558	0.0827662	0.780409	0.970591	-0.00487317	0.99418	1
CENPK1137D_1761	EIW07174.1	JID1	Jid1p	0.254244	0.462841	0.842462	0.620809	0.187321	1	0.160381	0.653552	0.878609	-0.0857565	0.768076	0.968666	-0.427731	0.403273	1
CENPK1137D_1762	EIW07175.1	FCY1	Fcy1p	0.342028	0.327628	0.788797	-0.11687	0.754901	0.925406	0.0407036	0.895311	0.969898	-0.291167	0.343677	0.907853	0.190558	0.638604	0.994096
CENPK1137D_1763	EIW07176.1	YPR063C	hypothetical protein	-0.353172	0.247655	0.725514	-0.59485	0.1495	0.488162	0.101019	0.726996	0.912169	0.463316	0.0549587	0.745081	0.718153	0.103926	0.978818
CENPK1137D_1764	EIW07177.1	ROX1, REO1	Rox1p	-0.0718604	0.859589	0.973705	0.0287572	0.952375	1	-0.784028	0.05561	0.269374	-0.701647	0.0150488	0.575024	-0.773136	0.155931	0.978818
CENPK1137D_1765	EIW07178.1	UBA3	Uba3p	-0.0927431	0.84546	0.970568	-0.707044	0.124948	1	0.0842483	0.859036	0.956393	0.184953	0.62754	0.951431	0.818163	0.128543	1
CENPK1137D_1766	EIW07179.1	ISA2	Isa2p	0.360607	0.232145	0.708261	0.206847	0.595166	0.845568	0.353624	0.253252	0.590327	0.00329003	0.990319	0.997646	0.180897	0.660805	0.994096
CENPK1137D_1767	EIW07180.1	SRP68	Srp68p	0.209637	0.471882	0.847899	0.117477	0.749817	0.92213	-0.0122013	0.96576	0.993301	-0.21177	0.380592	0.924947	-0.0949949	0.811847	0.997629
CENPK1137D_1768	EIW07181.1	HOS1, CST3	Hos1p	0.133155	0.721136	0.938649	0.756554	0.129596	1	0.159761	0.66052	0.881908	0.0368661	0.911221	0.98882	-0.561751	0.294773	1
CENPK1137D_1769	EIW07182.1	SPE3	Spe3p	-0.249321	0.376452	0.807784	-0.462238	0.25425	0.622106	-0.326099	0.225902	0.555994	-0.0682352	0.770841	0.970052	0.157977	0.709868	0.994143
CENPK1137D_177	EIW08407.1	NDE1, NDH1	Nde1p	0.448317	0.0684383	0.458527	0.869395	0.00627315	0.0814562	0.732758	0.00167489	0.0302035	0.293901	0.149347	0.836552	-0.109511	0.744937	0.996602
CENPK1137D_1770	EIW07183.1	MED1	Med1p	0.0255034	0.943785	0.986095	0.393862	0.530028	1	-0.343616	0.357729	0.696279	-0.359135	0.273744	0.891782	-0.696211	0.276489	1
CENPK1137D_1771	EIW07184.1	YPR071W	hypothetical protein	0.288978	0.455096	0.840354	0.68247	0.13712	1	0.79655	0.0305787	0.190981	0.51706	0.102923	0.808652	0.141641	0.786888	1
CENPK1137D_1772	EIW07185.1	NOT5	Not5p	0.0258692	0.930346	0.984474	-0.135281	0.703241	0.904279	-0.123882	0.674299	0.889931	-0.139885	0.572274	0.951431	0.0441717	0.908562	0.997629
CENPK1137D_1773	EIW07186.1	LTP1	Ltp1p	-0.23273	0.478596	0.852738	-0.138129	0.70646	0.906585	0.149735	0.647774	0.876659	0.392782	0.176666	0.83924	0.318166	0.415374	0.9926
CENPK1137D_1774	EIW07187.1	TKL1	Tkl1p	-0.73825	0.0174832	0.255749	0.460073	0.158481	0.502418	-0.533283	0.0828325	0.33817	0.215145	0.340546	0.907853	-0.9625	0.011603	0.500571
CENPK1137D_1775	EIW07188.1	OPY2	Opy2p	0.19245	0.480703	0.852738	-0.0429882	0.898665	0.974414	0.242246	0.361153	0.699808	0.0589098	0.779333	0.970497	0.310905	0.400313	0.9926
CENPK1137D_1776	EIW07189.1	YPR078C	hypothetical protein	0.660901	0.124229	0.576519	0.160541	0.754361	1	0.591341	0.174112	0.494825	-0.0612561	0.857997	0.982055	0.465611	0.427842	1
CENPK1137D_1777	EIW07190.1	MRL1	Mrl1p	0.562186	0.0646307	0.449765	0.316136	0.399907	0.741167	0.633325	0.0342639	0.203269	0.0801582	0.741848	0.966532	0.343251	0.409272	0.9926
CENPK1137D_1778	EIW07191.1	IQG1, CYK1	Iqg1p	-0.187867	0.523942	0.875413	0.104281	0.781212	0.934726	-0.51209	0.0768153	0.325807	-0.315355	0.239368	0.877002	-0.584767	0.128813	0.978818
CENPK1137D_1779	EIW07192.1	GRS2	Grs2p	-0.310123	0.459022	0.840354	0.49361	0.304976	1	0.102591	0.799829	0.943645	0.423985	0.238056	0.875541	-0.352224	0.504728	1
CENPK1137D_178	EIW08408.1	TIF34	Tif34p	0.0603734	0.812568	0.964489	0.238849	0.453448	0.776901	0.0479328	0.852402	0.954842	-0.00192065	0.993346	0.999157	-0.159608	0.62656	0.994096
CENPK1137D_1780	EIW07193.1	DIB1, SNU16	Dib1p	0.695232	0.0376448	0.37073	0.566718	0.154791	0.494859	0.905835	0.00524853	0.0638025	0.221343	0.460536	0.943761	0.37331	0.385722	0.9926
CENPK1137D_1781	EIW07194.1	MDM36	Mdm36p	-0.0993779	0.729129	0.941484	0.280728	0.435443	0.766697	-0.279129	0.327049	0.666583	-0.17043	0.493157	0.944801	-0.529227	0.163683	0.978818
CENPK1137D_1782	EIW07195.1	YPR084W	hypothetical protein	-0.391838	0.280198	0.747652	0.0825432	0.858721	1	-0.0614199	0.862184	0.958256	0.339878	0.290814	0.893446	-0.10993	0.823027	1
CENPK1137D_1783	EIW07196.1	ASA1	Asa1p	-0.143604	0.680583	0.925419	-0.0131549	0.973783	1	0.256092	0.448793	0.765944	0.40878	0.1764	0.83924	0.297065	0.491584	0.994096
CENPK1137D_1784	EIW07197.1	SUA7, SOH4	Sua7p	-0.120038	0.692701	0.928219	0.216897	0.537873	0.820749	0.23564	0.404771	0.731139	0.365798	0.16394	0.839066	0.0479775	0.898822	0.997629
CENPK1137D_1785	EIW07198.1	SRP54, SRH1	Srp54p	-0.305791	0.255664	0.732363	-0.0784518	0.820413	0.943322	-0.295157	0.278068	0.619142	0.0195846	0.935253	0.98882	-0.18906	0.59501	0.994096
CENPK1137D_1786	EIW07199.1	YPR090W	hypothetical protein	-0.0972394	0.760322	0.952566	0.0934761	0.803125	0.940615	-0.102398	0.746917	0.922223	0.00489437	0.985365	0.996343	-0.163735	0.688321	0.994096
CENPK1137D_1787	EIW07200.1	NVJ2	hypothetical protein	0.334985	0.295614	0.762592	0.593926	0.0953197	0.396742	0.272053	0.373479	0.709212	-0.0537362	0.843245	0.977162	-0.291673	0.456631	0.9926
CENPK1137D_1788	EIW07201.1	ASR1	Asr1p	0.194495	0.588794	0.898199	-0.615751	0.120874	1	-0.016375	0.963873	0.993088	-0.201124	0.517184	0.94548	0.628542	0.145258	0.978818
CENPK1137D_1789	EIW07202.1	CIN2	Cin2p	0.136914	0.739009	0.944377	0.363941	0.409867	1	0.646415	0.0920681	0.359429	0.519243	0.117407	0.814235	0.313378	0.540939	1
CENPK1137D_179	EIW08409.1	SEC65	Sec65p	0.225282	0.45645	0.840354	0.260174	0.461093	0.779666	0.189165	0.511159	0.803814	-0.0255431	0.925561	0.98882	-0.0391947	0.91564	0.997629
CENPK1137D_1790	EIW07203.1	RDS3	Rds3p	0.691217	0.0963123	0.531386	0.106166	0.844854	1	0.192016	0.618995	0.863212	-0.488117	0.205753	0.85389	0.124504	0.827042	1
CENPK1137D_1791	EIW07204.1	SYT1	Syt1p	-0.522865	0.304772	0.77197	-0.655878	0.236592	1	-0.795916	0.0772494	0.327025	-0.26258	0.60574	0.951431	-0.104856	0.846898	1
CENPK1137D_1792	EIW07205.1	YPR097W	hypothetical protein	-0.308152	0.354208	0.801691	-0.0437937	0.925842	0.984789	-0.502879	0.183393	0.507498	-0.186037	0.568192	0.951431	-0.423832	0.365077	0.9926
CENPK1137D_1793	EIW07206.1	YPR098C	hypothetical protein	-0.0264551	0.923628	0.984474	-0.087978	0.791518	0.939243	-0.194192	0.469954	0.779314	-0.158925	0.486415	0.943761	-0.0789073	0.825645	0.997629
CENPK1137D_1794	EIW07207.1	MRPL51	Mrpl51p	0.48174	0.151855	0.617478	0.600019	0.133665	0.461247	0.462905	0.121431	0.412611	-0.00780976	0.98012	0.995289	-0.101299	0.807699	0.997629
CENPK1137D_1795	EIW07208.1	SNT309, NTC25	Snt309p	0.717884	0.0244382	0.30491	0.367681	0.539531	1	0.270849	0.421162	0.743725	-0.438089	0.12996	0.831152	-0.0571191	0.927469	0.997629
CENPK1137D_1796	EIW07209.1	PRE2, DOA3, PRG1, SRR2	Pre2p	-0.260795	0.317412	0.783546	-0.129338	0.692336	0.898747	-0.223124	0.381836	0.716567	0.0464248	0.826751	0.975861	-0.0676284	0.846885	0.997629
CENPK1137D_1797	EIW07210.1	COG4, COD1, SEC38, SGF1	Cog4p	0.15915	0.651479	0.916769	0.157735	0.680944	0.89262	0.205821	0.558191	0.831941	0.0575425	0.831194	0.976267	0.08239	0.853253	0.997629
CENPK1137D_1798	EIW07211.1	ISR1	Isr1p	-0.114479	0.734019	0.942185	-0.869172	0.0296948	1	-0.454356	0.182626	0.506407	-0.330863	0.286195	0.893446	0.443294	0.282003	0.9926
CENPK1137D_1799	EIW07212.1	HSP82, HSP90	Hsp82p	-0.706768	0.00527245	0.1446	-0.133753	0.656519	0.877995	-0.752044	0.00222329	0.0370276	-0.0353433	0.864095	0.982855	-0.586732	0.0717333	0.928608
CENPK1137D_18	EIW08248.1	SPT5	Spt5p	-0.684573	0.0136193	0.233497	-0.448561	0.194332	0.549611	-0.943221	0.000582266	0.0148874	-0.248532	0.314043	0.898544	-0.461885	0.19701	0.978818
CENPK1137D_180	EIW08410.1	YMR147W	hypothetical protein	-0.316037	0.44022	0.835244	0.672412	0.118505	1	0.385892	0.226326	0.556465	0.710266	0.0510162	0.745081	-0.260317	0.57555	0.994096
CENPK1137D_1800	EIW07213.1	YTH1	Yth1p	0.312015	0.36508	0.802087	-0.0299315	0.939258	1	0.078022	0.822364	0.94966	-0.224397	0.436413	0.940521	0.137635	0.751399	0.997629
CENPK1137D_1801	EIW07214.1	RPN7	Rpn7p	-0.212938	0.445457	0.837609	-0.323013	0.317411	0.680083	-0.275426	0.314285	0.653823	-0.0526014	0.812378	0.974943	0.0771099	0.827966	0.997629
CENPK1137D_1802	EIW07215.1	YPR109W	hypothetical protein	0.24727	0.507304	0.869461	0.00122142	0.997286	0.999446	0.432509	0.19071	0.518367	0.195144	0.528665	0.948215	0.46018	0.267376	0.989823
CENPK1137D_1803	EIW07216.1	RPC40, RPC5	Rpc40p	-0.30291	0.275011	0.745414	0.0208063	0.952385	0.989898	-0.194645	0.466003	0.776815	0.117746	0.624426	0.951431	-0.182712	0.620952	0.994096
CENPK1137D_1804	EIW07217.1	DBF20	Dbf20p	0.021647	0.963558	0.992212	1.09757	0.00600888	1	0.532201	0.239448	0.573453	0.52087	0.0823929	0.780281	-0.529973	0.348667	1
CENPK1137D_1805	EIW07218.1	MRD1	Mrd1p	-0.17662	0.622448	0.904251	-0.221337	0.620741	1	-0.457486	0.201809	0.530429	-0.271032	0.416682	0.932628	-0.203909	0.655049	1
CENPK1137D_1806	EIW07219.1	PIS1	Pis1p	0.1596	0.606429	0.901097	0.340303	0.379058	0.725977	0.347624	0.249872	0.587105	0.196573	0.389487	0.929608	0.0308056	0.94305	0.997629
CENPK1137D_1807	EIW07220.1	YPR114W	hypothetical protein	0.287355	0.280488	0.74804	0.636121	0.0575631	0.299997	0.361753	0.158415	0.470391	0.0838313	0.705972	0.961181	-0.246747	0.492445	0.994096
CENPK1137D_1808	EIW07221.1	RGC1	Rgc1p	-0.663151	0.027062	0.318702	-0.12922	0.719615	0.911371	-0.365531	0.204058	0.533507	0.306469	0.256808	0.883084	-0.205524	0.583981	0.994096
CENPK1137D_1809	EIW07222.1	RRG8	Rrg8p	-1.39867	0.295096	0.762592	-1.33814	0.116003	1	0.594868	0.559821	0.833457	1.99573	0.0708082	0.761364	1.96017	0.0390397	1
CENPK1137D_181	EIW08411.1	OSW5	Osw5p	0.165885	0.52766	0.875413	-0.00192796	0.995711	0.999446	-0.257841	0.345166	0.685689	-0.415174	0.0788666	0.778454	-0.230137	0.530563	0.994096
CENPK1137D_1810	EIW07223.1	YAR1	Yar1p	0.0259689	0.93715	0.986095	0.563387	0.198163	0.556971	0.272436	0.395665	0.725518	0.257662	0.335356	0.907246	-0.252787	0.598009	0.994096
CENPK1137D_1811	EIW07224.1	YPR117W	hypothetical protein	-0.684053	0.0858261	0.503131	-0.956029	0.0261501	1	-1.13145	0.0013406	0.0268047	-0.437448	0.265265	0.890205	-0.142852	0.736392	0.995544
CENPK1137D_1812	EIW07225.1	MRI1	Mri1p	-0.516834	0.0870429	0.505526	-0.460449	0.254689	0.622432	-0.2508	0.392045	0.723264	0.275268	0.263682	0.888066	0.233261	0.587032	0.994096
CENPK1137D_1813	EIW07226.1	CLB2	Clb2p	-0.164186	0.7861	0.957092	0.329757	0.591931	1	-0.309065	0.618514	0.863036	-0.13257	0.75906	0.968227	-0.604513	0.420166	1
CENPK1137D_1814	EIW07227.1	CLB5	Clb5p	0.667145	0.048914	0.401154	-0.280281	0.482554	0.792965	0.33606	0.307963	0.649701	-0.321242	0.271517	0.891782	0.649131	0.135664	0.978818
CENPK1137D_1815	EIW07228.1	THI22	Thi22p	0.15154	0.726634	0.940948	-0.0573356	0.920221	1	-0.416696	0.374531	0.709212	-0.557956	0.157205	0.837933	-0.325562	0.579702	1
CENPK1137D_1816	EIW07229.1	AXL1, FUS5, STE22	Axl1p	-0.387951	0.258205	0.732387	-0.452236	0.241823	0.60937	-0.601869	0.0805688	0.332692	-0.203595	0.477286	0.943761	-0.118101	0.778973	0.997629
CENPK1137D_1817	EIW07230.1	CTR1	Ctr1p	1.10368	0.000441166	0.030098	1.10409	0.00191157	0.0378029	1.61375	2.88287e-07	4.24327e-05	0.52126	0.0444983	0.737265	0.542002	0.185806	0.978818
CENPK1137D_1818	EIW07231.1	YLH47, MRS7	Ylh47p	0.467662	0.0800427	0.486509	0.719378	0.0366502	0.233543	0.405044	0.149461	0.458829	-0.0515253	0.831943	0.976267	-0.280437	0.434475	0.9926
CENPK1137D_1819	EIW07232.1	YPR127W	hypothetical protein	-0.368705	0.20773	0.68522	-0.460111	0.199257	0.557973	-0.403731	0.160082	0.472781	-0.0252136	0.923855	0.98882	0.0843116	0.819721	0.997629
CENPK1137D_182	EIW08412.1	SWP1	Swp1p	0.474772	0.0844252	0.500754	0.397175	0.305915	0.66708	0.593307	0.0237176	0.163745	0.12769	0.567142	0.951431	0.220119	0.594066	0.994096
CENPK1137D_1820	EIW07233.1	ANT1	Ant1p	-0.27254	0.329205	0.790422	-0.491763	0.250165	0.617412	-0.126704	0.64023	0.873201	0.15551	0.515336	0.94548	0.388245	0.380795	0.9926
CENPK1137D_1821	EIW07234.1	SUI3	Sui3p	0.180462	0.49897	0.863099	0.300988	0.345393	0.707078	0.452155	0.0870542	0.347579	0.282268	0.210709	0.85389	0.183035	0.593879	0.994096
CENPK1137D_1822	EIW07235.1	SCD6, LSM13	Scd6p	-0.323537	0.312666	0.778704	0.239315	0.489578	0.797485	0.00631489	0.983822	0.997683	0.340243	0.17201	0.83924	-0.201123	0.610961	0.994096
CENPK1137D_1823	EIW07236.1	NAT3, NAA20, RAD56	Nat3p	0.327882	0.342755	0.7971	0.0813179	0.841289	0.951011	0.419598	0.213061	0.542872	0.100797	0.729581	0.963555	0.369787	0.410072	0.9926
CENPK1137D_1824	EIW07237.1	RPS23B	Rps23ap	0.0185626	0.943231	0.986095	-0.230302	0.442898	0.768926	0.0316	0.899416	0.970909	0.0219604	0.916973	0.98882	0.290442	0.377627	0.9926
CENPK1137D_1825	EIW07238.1	SPN1, IWS1	Spn1p	-0.166331	0.587805	0.897948	-0.298044	0.403906	0.745223	-0.517791	0.0599565	0.282216	-0.34116	0.211136	0.85389	-0.186016	0.620716	0.994096
CENPK1137D_1826	EIW07239.1	TOM5, MOM8A	Tom5p	0.839592	0.0668186	0.453733	0.0781699	0.844671	0.951537	0.811339	0.0571104	0.273547	-0.0180917	0.982161	0.995949	0.763086	0.0987263	0.978818
CENPK1137D_1827	EIW07240.1	MSS18	Mss18p	-0.004621	0.987447	0.997152	0.129263	0.706615	0.906585	0.179928	0.530289	0.815418	0.193612	0.426308	0.93767	0.0805494	0.830703	0.997629
CENPK1137D_1828	EIW07241.1	CTF4, CHL15, POB1	Ctf4p	-0.484451	0.124074	0.576519	-0.532248	0.206753	1	-0.839505	0.0146525	0.124029	-0.346503	0.278907	0.892371	-0.276561	0.493933	0.994096
CENPK1137D_1829	EIW07242.1	RRP9	Rrp9p	-0.143001	0.731065	0.942116	-0.172977	0.710295	1	-0.255707	0.542108	0.821229	-0.101312	0.752681	0.968017	-0.0458691	0.93112	1
CENPK1137D_183	EIW08413.1	IMP1	Imp1p	0.108786	0.739854	0.944377	-0.638022	0.115472	0.433775	0.143715	0.656194	0.880639	0.0435598	0.860047	0.98255	0.804633	0.0720247	0.928608
CENPK1137D_1830	EIW07243.1	MEP3	Mep3p	-0.684556	0.0420513	0.383256	-0.272086	0.519935	0.811014	-1.03924	0.00165437	0.0301327	-0.34492	0.230859	0.871885	-0.731024	0.100111	0.978818
CENPK1137D_1831	EIW07244.1	LOA1, VPS66	Vps66p	0.741552	0.0104871	0.206661	0.98915	0.00280492	0.0480185	1.0548	6.84186e-05	0.00348007	0.323069	0.189812	0.846616	0.0977499	0.790415	0.997629
CENPK1137D_1832	EIW07245.1	ENV7	hypothetical protein	-0.04669	0.896972	0.98252	-0.17368	0.705278	1	-0.254194	0.473106	0.779314	-0.198812	0.549982	0.951431	-0.0471213	0.920982	1
CENPK1137D_1833	EIW07246.1	TAZ1	Taz1p	0.297782	0.268008	0.740698	0.307005	0.358388	0.713104	0.174206	0.518202	0.808531	-0.114615	0.620148	0.951431	-0.102421	0.774212	0.997629
CENPK1137D_1834	EIW07247.1	KAR3, OSR11	Kar3p	0.218525	0.592791	0.89926	-0.0523074	0.925723	1	-0.177546	0.690193	0.895455	-0.383888	0.286238	0.893446	-0.0836479	0.887389	1
CENPK1137D_1835	EIW07248.1	RRP15	Rrp15p	0.284555	0.382084	0.8116	0.150638	0.736583	0.916986	0.218982	0.492378	0.791001	-0.0544164	0.847322	0.977859	0.106717	0.823247	0.997629
CENPK1137D_1836	EIW07249.1	NOC4, UTP19	Noc4p	0.224244	0.456725	0.840354	-0.0841131	0.821321	0.943558	-0.0786851	0.799212	0.943278	-0.292559	0.268075	0.891782	0.0364774	0.926012	0.997629
CENPK1137D_1837	EIW07250.1	ASN1	Asn1p	0.219449	0.439012	0.835244	0.555053	0.15409	0.493865	0.209857	0.450724	0.767796	0.000856253	0.996889	0.999643	-0.307712	0.46941	0.9926
CENPK1137D_1838	EIW07251.1	YPR145C-A	hypothetical protein	1.1647	0.00534936	0.144938	-2.09053	0.000163428	0.00653902	-0.00757969	0.985433	0.997683	-1.16613	0.00276758	0.358068	2.11843	0.000216832	0.0573738
CENPK1137D_1839	EIW07252.1	YPR147C	hypothetical protein	0.162363	0.620555	0.90362	0.226034	0.590021	0.843482	0.526865	0.0993355	0.371553	0.373263	0.115851	0.814235	0.323198	0.48934	0.994096
CENPK1137D_184	EIW08414.1	YIM1	Yim1p	-0.0912596	0.730983	0.942116	0.25605	0.462592	0.780794	-0.254275	0.360726	0.699808	-0.154052	0.520246	0.947977	-0.482692	0.175481	0.978818
CENPK1137D_1840	EIW07253.1	YPR148C	hypothetical protein	0.446499	0.0784032	0.482019	0.325499	0.286545	0.647281	0.552401	0.0254051	0.168727	0.115567	0.582199	0.951431	0.256594	0.436794	0.9926
CENPK1137D_1841	EIW07254.1	NCE102, NCE2	Nce102p	0.0387664	0.916113	0.984474	0.557098	0.0901189	0.384782	0.0691362	0.800053	0.943705	0.0397249	0.903294	0.988542	-0.4599	0.195917	0.978818
CENPK1137D_1842	EIW07255.1	SUE1	Sue1p	0.859039	0.00143404	0.0661846	0.179005	0.619533	0.857873	0.291235	0.271021	0.612877	-0.558685	0.0187265	0.603459	0.146106	0.701	0.994096
CENPK1137D_1843	EIW07256.1	RVB2, TIH2, TIP48, TIP49B	Rvb2p	0.109959	0.690345	0.926945	0.227309	0.534358	0.819733	0.162723	0.55593	0.829736	0.0630521	0.793286	0.972588	-0.0300237	0.938342	0.997629
CENPK1137D_1844	EIW07257.1	URN1	Urn1p	-0.037103	0.925166	0.984474	-0.803861	0.0636117	1	-0.141237	0.717925	0.906486	-0.0949407	0.786241	0.971573	0.68925	0.136912	1
CENPK1137D_1845	EIW07258.1	2023-05-24	hypothetical protein	0.430522	0.436191	0.835244	-1.86974	0.00137306	1	-0.09584	0.875999	0.961451	-0.516824	0.314309	0.898544	1.79897	0.00303532	1
CENPK1137D_1846	EIW07259.1	PIN3, LSB2	Pin3p	-0.268493	0.349834	0.799857	-0.401457	0.236671	0.602924	-0.138428	0.621655	0.863487	0.138798	0.562673	0.951431	0.289559	0.42807	0.9926
CENPK1137D_1847	EIW07260.1	NCA2	Nca2p	0.282342	0.298235	0.764684	0.570426	0.0947985	0.396198	0.431248	0.104104	0.377968	0.158607	0.489529	0.943761	-0.111112	0.761127	0.997629
CENPK1137D_1848	EIW07261.1	TDA6	hypothetical protein	0.735946	0.175281	0.655038	0.8998	0.194806	1	0.79393	0.161585	0.475929	0.0683195	0.884069	0.985597	-0.0704013	0.930773	1
CENPK1137D_1849	EIW07262.1	CUR1	Cur1p	0.746484	0.0294397	0.328542	0.223639	0.650911	1	0.511021	0.136574	0.436748	-0.22607	0.457005	0.943761	0.32414	0.54012	0.994096
CENPK1137D_185	EIW08415.1	NUP53	Nup53p	-0.499163	0.105494	0.548208	-0.32414	0.405449	0.746259	-0.532815	0.0950091	0.364493	-0.0251666	0.931968	0.98882	-0.180998	0.641505	0.994096
CENPK1137D_1850	EIW07263.1	KRE6, CWH48	Kre6p	0.234863	0.409499	0.823204	0.491052	0.16412	0.509691	0.711939	0.00704714	0.0770657	0.485891	0.0311504	0.677736	0.245739	0.523363	0.994096
CENPK1137D_1851	EIW07264.1	GPH1	Gph1p	-0.811509	0.00220862	0.0877965	-1.468	0.000925871	0.0225952	-1.35296	8.90569e-05	0.0040417	-0.53469	0.0974952	0.808652	0.136447	0.732354	0.995544
CENPK1137D_1852	EIW07265.1	SGV1, BUR1	Sgv1p	-0.334438	0.279734	0.747652	-0.395344	0.314622	0.67748	-0.368796	0.246654	0.584448	-0.0234787	0.93322	0.98882	0.0560943	0.889605	0.997629
CENPK1137D_1853	EIW07266.1	ORC4	Orc4p	0.371594	0.288387	0.754712	-0.132909	0.759969	1	0.221468	0.539711	0.819194	-0.14089	0.646936	0.954488	0.381682	0.410538	1
CENPK1137D_1854	EIW07267.1	ATP15	Atp15p	0.933425	0.323357	0.787844	-0.0246997	0.949863	0.989898	0.719161	0.432119	0.753786	-0.203837	0.808227	0.974909	0.771825	0.0935099	0.978818
CENPK1137D_1855	EIW07268.1	VMA11, CLS9, TFP3	Vma11p	0.629048	0.020304	0.277586	0.196976	0.590972	0.84408	0.825881	0.00241871	0.0381489	0.205149	0.379761	0.924118	0.653304	0.09004	0.970543
CENPK1137D_1856	EIW07269.1	MMS1, RTT108, SLM6	Mms1p	-0.781416	0.0404788	0.380738	-0.61368	0.237696	1	-1.07847	0.0094813	0.0941336	-0.289007	0.497808	0.945355	-0.440316	0.338078	1
CENPK1137D_1857	EIW07270.1	RHO1	Rho1p	-0.392596	0.149728	0.615544	-0.606255	0.0846552	0.370306	-0.291767	0.267784	0.609645	0.109478	0.600728	0.951431	0.338472	0.374284	0.9926
CENPK1137D_1858	EIW07271.1	MRP2	Mrp2p	0.916574	0.00265783	0.0958578	0.599105	0.151116	0.490557	1.0709	0.000291355	0.00916559	0.164753	0.527441	0.948215	0.508151	0.266953	0.989823
CENPK1137D_1859	EIW07272.1	MET16	Met16p	0.298448	0.284667	0.751213	0.218744	0.515771	0.808183	0.251945	0.357497	0.696077	-0.0370885	0.877542	0.985597	0.0623072	0.862028	0.997629
CENPK1137D_186	EIW08416.1	RIM13, CPL1	Rim13p	-0.217346	0.599893	0.901097	0.08624	0.874713	1	-0.0891893	0.84037	0.952127	0.139178	0.734592	0.964025	-0.139483	0.798746	1
CENPK1137D_1860	EIW07273.1	NUT2, MED10	Nut2p	-1.14886	0.164451	0.64011	0.0960566	0.944376	1	-0.00181344	0.998113	0.999031	1.15886	0.150821	0.837737	-0.0474206	0.973156	1
CENPK1137D_1861	EIW07274.1	JIP5	Jip5p	-0.60247	0.0516307	0.409715	-0.0452111	0.904996	0.976472	-0.267628	0.391367	0.722749	0.343713	0.230611	0.871885	-0.192369	0.61987	0.994096
CENPK1137D_1862	EIW07275.1	YPR170W	hypothetical protein	0.455452	0.206822	0.684059	-0.29414	0.38666	0.731346	0.566699	0.0891316	0.352513	0.121028	0.675393	0.958654	0.890874	0.02697	0.733177
CENPK1137D_1863	EIW07276.1	BSP1	Bsp1p	0.187752	0.635748	0.909797	-0.126146	0.786751	1	-0.341455	0.424757	0.747238	-0.519012	0.105443	0.808652	-0.179952	0.726959	0.995544
CENPK1137D_1864	EIW07277.1	YPR172W	hypothetical protein	0.044983	0.875156	0.976173	-0.0454419	0.900933	0.975301	0.102888	0.712168	0.905865	0.067447	0.780429	0.970591	0.175036	0.651771	0.994096
CENPK1137D_1865	EIW07278.1	VPS4, CSC1, DID6, END13, GRD13, VPL4, VPT10	Vps4p	0.0908281	0.768483	0.952892	0.040651	0.912635	0.97831	-0.0447314	0.879287	0.962265	-0.125027	0.615603	0.951431	-0.0498825	0.902848	0.997629
CENPK1137D_1866	EIW07279.1	NSL1	Nsl1p	-0.523824	0.287133	0.753083	-0.788989	0.060475	1	0.0029594	0.994833	0.999031	0.536821	0.16612	0.839066	0.819882	0.113652	1
CENPK1137D_1867	EIW07280.1	YPR174C	hypothetical protein	0.086386	0.826568	0.967571	0.365267	0.548743	1	0.168241	0.688933	0.895134	0.0929501	0.811111	0.974909	-0.172958	0.779548	1
CENPK1137D_1868	EIW07281.1	DPB2	Dpb2p	-0.176593	0.696205	0.930093	0.729887	0.3787	1	0.143221	0.747349	0.922223	0.331296	0.408845	0.930514	-0.540406	0.534768	1
CENPK1137D_1869	EIW07282.1	BET2	Bet2p	-0.0553648	0.849449	0.971808	-0.361171	0.366549	0.716237	-0.131914	0.647624	0.876659	-0.0669846	0.788015	0.971573	0.254263	0.543542	0.994096
CENPK1137D_187	EIW08417.1	YMR155W	hypothetical protein	-0.0891198	0.768002	0.952892	-0.0250497	0.95288	0.989898	0.0244282	0.935278	0.982818	0.123396	0.647546	0.954636	0.0747954	0.864521	0.997629
CENPK1137D_1870	EIW07283.1	PRP4, RNA4	Prp4p	0.00404815	0.990058	0.998307	0.0921398	0.817454	0.942178	0.0388058	0.908606	0.973216	0.0461132	0.87892	0.985597	-0.0201238	0.960852	0.997629
CENPK1137D_1871	EIW07284.1	HDA3, PLO1	Hda3p	0.0224763	0.961146	0.992212	1.04685	0.139246	1	0.00210238	0.996425	0.999031	-0.00937161	0.978338	0.994598	-1.00144	0.194395	1
CENPK1137D_1872	EIW07285.1	AOS1, RHC31	Aos1p	0.010891	0.97451	0.994239	0.0980957	0.799987	0.940615	0.0686686	0.840895	0.952127	0.0687634	0.807168	0.974909	0.00315607	0.994126	0.999987
CENPK1137D_1873	EIW07286.1	SEC23	Sec23p	-0.434385	0.123298	0.576519	-0.339614	0.388832	0.731346	-0.444159	0.0952805	0.364772	-3.08335e-05	0.999895	0.999918	-0.0792274	0.847644	0.997629
CENPK1137D_1874	EIW07287.1	SMX3	Smx3p	-0.334796	0.456393	0.840354	-1.55674	0.000255614	0.0087086	-0.764498	0.0640871	0.293787	-0.421099	0.19821	0.852084	0.811956	0.119811	0.978818
CENPK1137D_1875	EIW07288.1	DPM1, SED3	Dpm1p	-0.364747	0.208624	0.685292	-0.321636	0.41557	0.751607	-0.353156	0.207828	0.537431	0.0224795	0.935509	0.98882	-0.0053433	0.989163	0.999488
CENPK1137D_1876	EIW07289.1	GDB1	Gdb1p	-0.841288	0.00247807	0.0919401	-0.814624	0.0384465	0.241342	-1.08219	8.54468e-05	0.00394359	-0.231244	0.354907	0.909496	-0.241686	0.545713	0.994096
CENPK1137D_1877	EIW07290.1	SSO1	Sso1p	0.123129	0.677078	0.925052	-0.778771	0.0268154	0.195472	0.0514071	0.847622	0.95375	-0.0624748	0.798605	0.974909	0.855235	0.0238986	0.688276
CENPK1137D_1878	EIW07291.1	ATG13, APG13	Atg13p	-0.51796	0.237725	0.715275	0.0311475	0.949187	1	-0.325216	0.441404	0.760964	0.202361	0.568078	0.951431	-0.319028	0.560504	1
CENPK1137D_1879	EIW07292.1	PZF1, TFC2	Pzf1p	0.496989	0.357338	0.801691	-0.153855	0.784324	1	0.067514	0.905123	0.971147	-0.41679	0.314823	0.898695	0.256878	0.702266	1
CENPK1137D_188	EIW08418.1	TPP1	Tpp1p	0.42415	0.276183	0.745414	0.273706	0.537488	1	0.227297	0.569689	0.838206	-0.186082	0.545394	0.951078	-0.0149295	0.976573	1
CENPK1137D_1880	EIW07293.1	RPO26, RPB6	Rpo26p	0.246587	0.410421	0.823563	-0.205215	0.520281	0.811074	0.188752	0.502632	0.797468	-0.0484899	0.840388	0.977162	0.423604	0.241509	0.982119
CENPK1137D_1881	EIW07294.1	MLC2	Mlc2p	-0.382976	0.324178	0.787844	-0.523066	0.167849	0.514494	-0.265561	0.461881	0.774068	0.125972	0.672566	0.958654	0.280933	0.532628	0.994096
CENPK1137D_1882	EIW07295.1	SKI3, SKI5	Ski3p	-0.312128	0.350759	0.800265	-0.53451	0.213946	1	-0.752285	0.0340385	0.202636	-0.430883	0.177913	0.83924	-0.186611	0.66282	0.994096
CENPK1137D_1883	EIW07296.1	RPC82, RPC3, RPC80	Rpc82p	-0.00439115	0.98954	0.998131	-0.144409	0.725088	1	-0.337355	0.325935	0.665308	-0.32185	0.297878	0.893446	-0.160357	0.702826	0.994096
CENPK1137D_1884	EIW07297.1	QCR2, COR2, UCR2	Qcr2p	0.490298	0.0707725	0.463624	0.900763	0.00296712	0.0498042	0.596519	0.0267045	0.17438	0.117235	0.579885	0.951431	-0.27137	0.425796	0.9926
CENPK1137D_1885	EIW07298.1	AQY1	Aqy1p	-0.546666	0.0856151	0.502977	-0.778356	0.0426483	0.256561	-0.794721	0.00952648	0.0941336	-0.240067	0.429024	0.940318	0.00917004	0.980905	0.998753
CENPK1137D_1886	EIW07299.1	HPA2, KAT10	Hpa2p	0.821748	0.0401485	0.380555	0.302312	0.527847	1	0.789312	0.0574678	0.274476	-0.0222561	0.947919	0.991052	0.520656	0.335879	1
CENPK1137D_1887	EIW07300.1	OPT2	Opt2p	-0.364264	0.6057	0.901097	-1.78752	0.00626848	1	-0.752493	0.296649	0.63755	-0.378562	0.583537	0.951431	1.06385	0.121057	1
CENPK1137D_1888	EIW07301.1	FAS2	Fas2p	-0.56769	0.0269814	0.318702	-1.09428	0.0040148	0.0619503	-0.91752	0.00021374	0.00736725	-0.341014	0.0944307	0.808652	0.199679	0.617812	0.994096
CENPK1137D_1889	EIW07302.1	YPR196W	hypothetical protein	-0.00995436	0.979817	0.994425	0.0779753	0.864438	1	0.420494	0.263004	0.602321	0.438998	0.175169	0.83924	0.368016	0.46738	1
CENPK1137D_189	EIW08419.1	AIM36, FMP39	Aim36p	0.837955	0.00990039	0.202563	1.01657	0.00588446	0.0774161	1.09361	0.000280421	0.00903651	0.266638	0.375343	0.921643	0.11069	0.776432	0.997629
CENPK1137D_1890	EIW07303.1	SGE1, NOR1	Sge1p	0.36219	0.271994	0.744736	-0.459639	0.231852	0.595375	0.450116	0.163466	0.479249	0.0956171	0.677402	0.958851	0.931645	0.0340876	0.788991
CENPK1137D_1891	EIW07304.1	ARR1, ACR1, YAP8	Arr1p	-0.178621	0.609303	0.901097	-0.534461	0.190311	1	-0.389466	0.276025	0.617597	-0.202353	0.508401	0.945355	0.172362	0.691304	0.994096
CENPK1137D_1892	EIW07305.1	ARR2, ACR2	Arr2p	-0.593059	0.260193	0.733535	0.459013	0.61843	1	-0.658498	0.25707	0.594495	-0.0511346	0.931107	0.98882	-1.06792	0.212058	1
CENPK1137D_1893	EIW07306.1	ARR3, ACR3	Arr3p	0.41247	0.373309	0.805422	0.417065	0.492632	1	0.692742	0.128918	0.423679	0.288981	0.457476	0.943761	0.311355	0.648181	1
CENPK1137D_1894	EIW07307.1	USV1, NSF1	Usv1p	0.0213553	0.943589	0.986095	-0.63631	0.0957449	0.396937	-0.53475	0.0745104	0.319071	-0.545618	0.031584	0.677736	0.137069	0.737291	0.995544
CENPK1137D_1895	EIW07308.1	YPL229W	hypothetical protein	-0.490984	0.113147	0.559921	0.336523	0.396068	0.737085	-0.173831	0.554174	0.82889	0.326152	0.221998	0.866046	-0.484439	0.245751	0.982174
CENPK1137D_1896	EIW07309.1	CET1, CES5	Cet1p	-0.0389596	0.919809	0.984474	0.840524	0.0907024	1	0.286722	0.459356	0.772345	0.334707	0.304935	0.897176	-0.517407	0.343089	1
CENPK1137D_1897	EIW07310.1	ALG5	Alg5p	1.09018	0.00031939	0.024516	0.90835	0.00822536	0.0972627	1.09089	0.000275089	0.00898562	0.0108926	0.962759	0.993016	0.214218	0.597445	0.994096
CENPK1137D_1898	EIW07311.1	NEW1	New1p	-0.761942	0.0127308	0.225572	-0.41254	0.251521	0.619087	-0.899274	0.00347934	0.0487108	-0.127964	0.637662	0.95181	-0.455789	0.224319	0.978818
CENPK1137D_1899	EIW07312.1	YPL225W	hypothetical protein	0.356089	0.290516	0.757736	-0.144785	0.668717	0.88609	0.331631	0.305139	0.646972	-0.0145798	0.957762	0.992031	0.504237	0.191495	0.978818
CENPK1137D_19	EIW08249.1	MRPL39	Mrpl39p	0.973706	0.00869053	0.192393	0.447447	0.336346	0.699316	1.15685	0.00437521	0.0567319	0.194492	0.593373	0.951431	0.745621	0.114127	0.978818
CENPK1137D_190	EIW08420.1	MDM1	Mdm1p	0.353607	0.266898	0.740338	0.482291	0.22903	0.591688	0.25816	0.41891	0.741595	-0.0853894	0.748792	0.96797	-0.190179	0.665773	0.994096
CENPK1137D_1900	EIW07313.1	MDL2	Mdl2p	0.0456761	0.864361	0.973958	0.229741	0.501732	0.802625	0.253012	0.325059	0.665265	0.216636	0.329435	0.905843	0.0501168	0.890668	0.997629
CENPK1137D_1901	EIW07314.1	MMT2, MFT2	Mmt2p	0.193268	0.536851	0.878513	0.0405268	0.919229	0.981851	0.385235	0.189514	0.516304	0.200746	0.447991	0.942451	0.369702	0.386817	0.9926
CENPK1137D_1902	EIW07315.1	GRE1	Gre1p	-1.39337	3.23601e-05	0.00391629	-1.69305	5.48023e-06	0.000438546	-2.24048	1.39221e-10	4.73874e-08	-0.840877	0.00437273	0.401912	-0.524721	0.186343	0.978818
CENPK1137D_1903	EIW07316.1	FMP40	Fmp40p	-0.424703	0.136257	0.599885	-0.80239	0.0421808	0.255669	-0.484862	0.076166	0.32381	-0.0521131	0.829985	0.976267	0.339659	0.410237	0.9926
CENPK1137D_1904	EIW07317.1	FLC1	Flc1p	0.0718534	0.785219	0.957092	0.245798	0.450844	0.774515	0.397566	0.123015	0.413495	0.335801	0.143278	0.835923	0.181057	0.597363	0.994096
CENPK1137D_1905	EIW07318.1	PCL8	Pcl8p	-0.638845	0.137427	0.601609	0.378998	0.450436	1	-0.0590685	0.88302	0.963906	0.590577	0.13655	0.831895	-0.406052	0.439424	1
CENPK1137D_1906	EIW07319.1	SAR1	Sar1p	0.114405	0.686765	0.926708	0.0285041	0.939119	0.988531	0.300195	0.274309	0.615953	0.194507	0.354002	0.909496	0.294811	0.469289	0.9926
CENPK1137D_1907	EIW07320.1	BMS1	Bms1p	-0.308818	0.425425	0.832063	-0.287047	0.565103	1	-0.811922	0.0394631	0.219302	-0.492082	0.131421	0.831895	-0.487103	0.354485	0.9926
CENPK1137D_1908	EIW07321.1	YPL216W	hypothetical protein	-0.445484	0.179697	0.658098	0.168025	0.664497	0.885224	0.0510019	0.873252	0.961288	0.506505	0.0762245	0.769226	-0.0846904	0.839653	0.997629
CENPK1137D_1909	EIW07322.1	CBP3	Cbp3p	0.0357636	0.897808	0.98252	0.645138	0.0540071	0.28992	0.563855	0.0387932	0.216685	0.538655	0.0254919	0.634502	-0.0494613	0.890475	0.997629
CENPK1137D_191	EIW08421.1	MRPS8	Mrps8p	0.563931	0.105403	0.548208	0.490416	0.229587	0.591768	0.398287	0.221819	0.551787	-0.154752	0.628033	0.951431	-0.0581318	0.893134	0.997629
CENPK1137D_1910	EIW07323.1	THI6	Thi6p	0.1386	0.676283	0.925052	0.241321	0.516791	0.808449	0.2882	0.374315	0.709212	0.157538	0.570786	0.951431	0.0750807	0.855827	0.997629
CENPK1137D_1911	EIW07324.1	KAR9	Kar9p	0.0106654	0.978734	0.994337	0.144864	0.788507	1	0.239	0.543655	0.822163	0.23735	0.495601	0.945355	0.130031	0.822888	1
CENPK1137D_1912	EIW07325.1	LEA1	Lea1p	0.438978	0.210597	0.687015	-0.321277	0.448447	1	0.226971	0.539196	0.818696	-0.201875	0.521556	0.947977	0.58096	0.19666	0.978818
CENPK1137D_1913	EIW07326.1	PUS1	Pus1p	-0.200141	0.540048	0.878644	0.157046	0.709927	0.906778	-0.122623	0.699113	0.899847	0.0878664	0.75797	0.968148	-0.244551	0.58513	0.994096
CENPK1137D_1914	EIW07327.1	NIP7	Nip7p	-0.0124482	0.967154	0.99286	-0.0311957	0.938457	0.988136	0.449965	0.126136	0.418712	0.472266	0.0662068	0.75737	0.506804	0.236027	0.978818
CENPK1137D_1915	EIW07328.1	SRP72	Srp72p	0.0929125	0.758265	0.951694	-0.00499757	0.989596	0.997422	-0.318383	0.311723	0.652186	-0.401749	0.124347	0.815898	-0.279514	0.490583	0.994096
CENPK1137D_1916	EIW07329.1	IPL1, PAC15	Ipl1p	-0.562635	0.25412	0.731469	0.125068	0.881226	1	-0.19438	0.695548	0.898998	0.377294	0.418767	0.934292	-0.277051	0.745547	1
CENPK1137D_1917	EIW07330.1	RKM1	Rkm1p	-0.571564	0.126218	0.581544	0.177109	0.682596	1	0.112008	0.749113	0.922878	0.692855	0.0313159	0.677736	-0.036993	0.936816	1
CENPK1137D_1918	EIW07331.1	TYW1	Tyw1p	0.470484	0.145986	0.607364	1.12888	0.000996906	0.0233357	0.810446	0.00619305	0.0702654	0.351432	0.225409	0.871545	-0.283962	0.438704	0.9926
CENPK1137D_1919	EIW07332.1	PGC1	Pgc1p	-0.0152869	0.955792	0.991767	-0.412775	0.249872	0.617412	-0.150976	0.576498	0.841584	-0.12673	0.586904	0.951431	0.287211	0.447275	0.9926
CENPK1137D_192	EIW08422.1	ATG16, APG15, APG16, CVT11, SAP18	Atg16p	1.55468	0.0686179	0.458527	0.102862	0.899055	1	2.23308	0.00371885	0.0502552	0.687849	0.205895	0.85389	2.17113	0.039962	1
CENPK1137D_1920	EIW07333.1	HRR25, KTI14	Hrr25p	-0.0419857	0.882662	0.979359	0.591589	0.114602	0.431921	0.297408	0.288977	0.629781	0.349879	0.157853	0.837933	-0.258648	0.517566	0.994096
CENPK1137D_1921	EIW07334.1	TPK2, PKA2, PKA3, YKR1	Tpk2p	-0.735973	0.0123757	0.225412	-0.123634	0.771584	0.931586	-0.457594	0.100399	0.373224	0.286766	0.275102	0.891782	-0.311444	0.475273	0.9926
CENPK1137D_1922	EIW07335.1	PLC1	Plc1p	-0.236998	0.536139	0.878513	0.825433	0.069395	1	0.146535	0.667994	0.885348	0.392811	0.252672	0.882963	-0.645106	0.186263	1
CENPK1137D_1923	EIW07336.1	AFT2	Aft2p	-0.177999	0.654491	0.917351	0.274499	0.561371	1	-0.0950769	0.81383	0.946662	0.092522	0.781881	0.971508	-0.334943	0.517402	1
CENPK1137D_1924	EIW07337.1	YIG1	Yig1p	0.29	0.324338	0.787844	1.18374	0.000387811	0.0119148	0.464468	0.107188	0.384043	0.185176	0.391117	0.929768	-0.684473	0.0770885	0.936422
CENPK1137D_1925	EIW07338.1	CSM4	Csm4p	0.234468	0.60321	0.901097	1.04648	0.0573737	1	0.859217	0.023534	0.163396	0.635219	0.0836301	0.785258	-0.151007	0.81164	1
CENPK1137D_1926	EIW07339.1	YPL199C	hypothetical protein	0.302161	0.370099	0.804226	-0.263954	0.454515	0.776901	0.225927	0.480354	0.784245	-0.0674161	0.807648	0.974909	0.517212	0.194461	0.978818
CENPK1137D_1927	EIW07340.1	RPL7B	Rpl7bp	0.11534	0.66453	0.920614	-0.395038	0.245873	0.61175	-0.131055	0.602602	0.857927	-0.237231	0.291045	0.893446	0.289979	0.418965	0.9926
CENPK1137D_1928	EIW07341.1	OXR1	Oxr1p	0.117185	0.71859	0.937126	0.0465115	0.898445	0.974414	-0.108548	0.712954	0.905914	-0.215374	0.459739	0.943761	-0.124202	0.746461	0.997576
CENPK1137D_1929	EIW07342.1	APL5, YKS4	Apl5p	0.0302091	0.928669	0.984474	0.606642	0.233902	0.598418	0.0881564	0.790477	0.941374	0.0684622	0.790015	0.971573	-0.477089	0.387568	0.9926
CENPK1137D_193	EIW08423.1	YMR160W	hypothetical protein	-0.282167	0.373574	0.805422	-0.391122	0.295419	0.656676	-0.526187	0.0798152	0.331063	-0.234663	0.418672	0.934292	-0.104082	0.787489	0.997629
CENPK1137D_1930	EIW07343.1	DDC1	Ddc1p	-0.440576	0.337801	0.795766	0.383251	0.442167	1	0.0316992	0.943097	0.985648	0.484168	0.18281	0.844665	-0.315287	0.583059	1
CENPK1137D_1931	EIW07344.1	RSA1	Rsa1p	0.088834	0.825926	0.967397	-0.194681	0.679282	1	-0.11843	0.765441	0.931816	-0.196932	0.543486	0.950581	0.114735	0.827363	0.997629
CENPK1137D_1932	EIW07345.1	PRM3	Prm3p	-0.55108	0.157977	0.626161	-0.161586	0.802664	1	-0.94491	0.0266807	0.17438	-0.385827	0.342556	0.907853	-0.747365	0.223505	1
CENPK1137D_1933	EIW07346.1	ACM1	Acm1p	0.571796	0.186582	0.665634	0.515024	0.351134	1	0.464962	0.250228	0.587641	-0.0961139	0.801043	0.974909	-0.0134739	0.982298	1
CENPK1137D_1934	EIW07347.1	YPL191C	hypothetical protein	-0.150924	0.704717	0.932711	-0.344991	0.480604	1	-0.367709	0.371548	0.709017	-0.206155	0.577514	0.951431	0.0124901	0.980201	1
CENPK1137D_1935	EIW07348.1	NAB3, HMD1	Nab3p	-0.722929	0.0970122	0.531386	-0.754805	0.0592738	0.305331	-1.26741	0.00167126	0.0302035	-0.535137	0.153672	0.837737	-0.479496	0.293808	0.9926
CENPK1137D_1936	EIW07349.1	COA2	Coa2p	0.54554	0.0666413	0.453232	-0.14753	0.674041	0.888649	0.389459	0.187877	0.513387	-0.146989	0.539546	0.948215	0.564391	0.145248	0.978818
CENPK1137D_1937	EIW07350.1	GUP2	Gup2p	-0.260771	0.818203	0.965666	-0.014371	0.993125	1	0.168519	0.881884	0.963781	0.442894	0.686082	0.959637	0.234769	0.89193	1
CENPK1137D_1938	EIW07351.1	GUP2	Gup2p	0.648864	0.359229	0.801691	1.11561	0.305951	1	1.04785	0.178269	0.499352	0.413479	0.521279	0.947977	-0.0166728	0.989232	1
CENPK1137D_1939	EIW07352.1	POS5	Pos5p	0.285652	0.341869	0.7971	0.759733	0.0197916	0.163708	0.568282	0.0305445	0.190981	0.291824	0.259864	0.883171	-0.160131	0.653664	0.994096
CENPK1137D_194	EIW08424.1	HLJ1	Hlj1p	-0.044241	0.89349	0.98252	-0.600019	0.133897	0.461247	0.138246	0.69977	0.900282	0.191002	0.548028	0.951431	0.766635	0.0552894	0.896325
CENPK1137D_1940	EIW07353.1	MF(ALPHA)1	Mf(alpha)1p	0.623087	0.360175	0.801691	0.673134	0.433025	1	0.513651	0.472239	0.779314	-0.099539	0.871171	0.984055	-0.126401	0.895273	1
CENPK1137D_1941	EIW07354.1	UIP4	Uip4p	-0.861001	0.0016574	0.0727919	-0.567209	0.105206	0.415631	-1.12352	0.00015184	0.00608029	-0.254867	0.333414	0.905843	-0.528973	0.126226	0.978818
CENPK1137D_1942	EIW07355.1	MRN1, PTR69	Mrn1p	-0.44839	0.124536	0.576719	-0.59956	0.179705	0.530331	-0.538566	0.0773823	0.327025	-0.0815706	0.773277	0.970052	0.0833517	0.851511	0.997629
CENPK1137D_1943	EIW07356.1	RTC6, TAE4	Rtc6p	0.313289	0.39245	0.814271	0.0770641	0.843285	0.951537	0.496239	0.134872	0.434235	0.19272	0.513078	0.945355	0.4436	0.31547	0.9926
CENPK1137D_1944	EIW07357.1	DIM1, CDH1	Dim1p	-0.167833	0.584684	0.896835	-0.0119469	0.973712	0.99449	-0.134161	0.648279	0.876659	0.0427333	0.875111	0.985385	-0.0920132	0.809893	0.997629
CENPK1137D_1945	EIW07358.1	RTT10, ERE2, TRM734	Rtt10p	-0.296089	0.387052	0.814012	-0.655512	0.151739	1	-0.625039	0.0958814	0.366031	-0.31786	0.364408	0.913683	0.0659074	0.88141	0.997629
CENPK1137D_1946	EIW07359.1	CTI6, RXT1	Cti6p	0.0213781	0.944491	0.986095	0.341641	0.344946	0.707078	0.361186	0.218987	0.54908	0.350908	0.181705	0.844549	0.0542175	0.890184	0.997629
CENPK1137D_1947	EIW07360.1	TCO89	Tco89p	-0.507768	0.124281	0.576519	-0.161254	0.716889	1	-0.435261	0.19192	0.519323	0.0820947	0.78455	0.971573	-0.238994	0.602962	0.994096
CENPK1137D_1948	EIW07361.1	PPQ1, SAL6	Ppq1p	-0.568036	0.0322114	0.341465	0.00466609	0.989393	0.997422	-0.476636	0.0642291	0.29419	0.101034	0.659915	0.957839	-0.454307	0.212498	0.978818
CENPK1137D_1949	EIW07362.1	CBC2, CBP20, MUD13, SAE1	Cbc2p	0.212838	0.475434	0.849569	-0.501866	0.138067	0.467606	0.218934	0.442248	0.762179	0.0154219	0.948759	0.991052	0.747559	0.045457	0.866934
CENPK1137D_195	EIW08425.1	DNF3	Dnf3p	-0.142847	0.638154	0.910842	-0.380454	0.334331	1	-0.929915	0.00295148	0.043209	-0.77702	0.00502829	0.427876	-0.518009	0.190499	0.978818
CENPK1137D_1950	EIW07363.1	CUP9	Cup9p	0.101022	0.700452	0.931299	0.422943	0.187263	0.541033	0.0703692	0.783899	0.94069	-0.0205932	0.925312	0.98882	-0.322342	0.348464	0.9926
CENPK1137D_1951	EIW07364.1	TRE1	Tre1p	0.0608129	0.84011	0.969275	0.232302	0.553071	0.828162	0.36793	0.213164	0.542872	0.31649	0.199354	0.853236	0.160942	0.702917	0.994096
CENPK1137D_1952	EIW07365.1	SPT14, CWH6, GPI3	Spt14p	0.852152	0.0122419	0.223722	-0.0610454	0.876116	0.965946	0.721944	0.0350317	0.205806	-0.120614	0.66082	0.957899	0.816501	0.0659034	0.928608
CENPK1137D_1953	EIW07366.1	NIP100, PAC13	Nip100p	-0.521757	0.287113	0.753083	0.491107	0.490055	1	-0.48209	0.278127	0.619142	0.0478388	0.919735	0.98882	-0.932599	0.188593	1
CENPK1137D_1954	EIW07367.1	MRPL40	Mrpl40p	0.505407	0.123625	0.576519	1.1453	0.00560726	0.0747852	0.699623	0.0338759	0.202163	0.206024	0.449654	0.943761	-0.408037	0.377265	0.9926
CENPK1137D_1955	EIW07368.1	PAU3	Pau22p	0.157288	0.864932	0.974032	-0.638361	0.528388	1	-0.263399	0.784986	0.940728	-0.408897	0.628432	0.951431	0.418638	0.698029	1
CENPK1137D_1956	EIW07369.1	0	hypothetical protein	-0.0574007	0.918061	0.984474	-0.568931	0.406333	1	-0.422434	0.485043	0.788396	-0.357083	0.51167	0.945355	0.17409	0.799596	1
CENPK1137D_1957	EIW07370.1	0	hypothetical protein	-0.191923	0.749141	0.945803	0.00852896	0.988753	1	0.288164	0.602931	0.857927	0.490976	0.308165	0.898285	0.312668	0.658856	1
CENPK1137D_1958	EIW07371.1	0	hypothetical protein	0.265168	0.341383	0.7971	0.0550965	0.878247	0.966532	0.291185	0.297807	0.639282	0.0339365	0.880757	0.985597	0.259637	0.500607	0.994096
CENPK1137D_1959	EIW07372.1	AAD15	Aad15p	1.70331	0.022706	0.291678	1.23045	0.191326	1	1.41856	0.0909598	0.357408	-0.274013	0.653504	0.956202	0.222151	0.859034	1
CENPK1137D_196	EIW08426.1	INP2	Inp2p	-0.313051	0.399142	0.817932	0.651761	0.145525	1	0.269773	0.445153	0.7638	0.592721	0.0623014	0.746196	-0.348891	0.477967	1
CENPK1137D_1960	EIW07373.1	CPS1	Cps1p	-1.24218	0.0189146	0.267556	-0.309059	0.614864	1	-0.617417	0.228192	0.560042	0.632023	0.279184	0.892371	-0.283915	0.602034	1
CENPK1137D_1961	EIW07374.1	GPD2, GPD3	Gpd2p	-0.728027	0.0263122	0.31563	-0.132968	0.715085	0.907815	-0.674797	0.0323844	0.197981	0.0627144	0.824004	0.975861	-0.51079	0.191359	0.978818
CENPK1137D_1962	EIW07375.1	ARG1, ARG10	Arg1p	0.0221702	0.931507	0.984474	-0.0988294	0.780291	0.934726	-0.0890164	0.728396	0.912967	-0.10163	0.631254	0.95181	0.0361112	0.92283	0.997629
CENPK1137D_1963	EIW07376.1	YOL057W	hypothetical protein	-0.49697	0.0703017	0.463624	0.0228009	0.947345	0.989898	-0.506915	0.0664121	0.299512	-0.00108445	0.996495	0.999643	-0.500751	0.158707	0.978818
CENPK1137D_1964	EIW07377.1	GPM3	Gpm3p	0.169989	0.733803	0.942185	0.412681	0.538616	1	0.140952	0.784024	0.94069	-0.0185599	0.964196	0.993016	-0.23274	0.752359	1
CENPK1137D_1965	EIW07378.1	THI20	Thi20p	-0.375984	0.307599	0.774379	-0.349258	0.404526	1	-0.405898	0.253938	0.591256	-0.02026	0.950209	0.991052	-0.0227955	0.959393	0.997629
CENPK1137D_1966	EIW07379.1	PSH1	Psh1p	-0.23427	0.487574	0.859329	0.0148992	0.970671	1	-0.231953	0.470931	0.779314	0.0129173	0.966749	0.993016	-0.213684	0.610691	0.994096
CENPK1137D_1967	EIW07380.1	AIM39	Aim39p	0.363308	0.204567	0.683968	0.795602	0.0384367	0.241342	0.800787	0.00364781	0.0497894	0.447402	0.0577066	0.745081	0.0405281	0.923633	0.997629
CENPK1137D_1968	EIW07381.1	DDR2, YOL053C-A	hypothetical protein	-0.509642	0.0547267	0.41854	-0.579013	0.0657249	0.323547	-1.21817	4.35492e-06	0.000439202	-0.70044	0.00166889	0.275418	-0.609471	0.0721603	0.928608
CENPK1137D_1969	EIW07382.1	SPE2	Spe2p	-0.361753	0.207153	0.684146	-0.024675	0.942712	0.989447	-0.193495	0.484305	0.78821	0.178083	0.476996	0.943761	-0.138684	0.702287	0.994096
CENPK1137D_197	EIW08427.1	MSS11	Mss11p	0.128702	0.72106	0.938649	-1.37801	0.00327452	1	-1.16751	0.00331225	0.0473452	-1.28643	0.000179142	0.0886916	0.244706	0.60062	1
CENPK1137D_1970	EIW07383.1	GAL11, ABE1, MED15, RAR3, SDS4, SPT13	Gal11p	0.116654	0.730696	0.942086	0.181591	0.630642	0.861217	-0.704134	0.0373203	0.21211	-0.810614	0.000917161	0.208119	-0.849281	0.0515762	0.896325
CENPK1137D_1971	EIW07384.1	CPS1	Cps1p	-0.99079	0.108578	0.5552	-0.513873	0.495014	1	-0.59955	0.347035	0.686143	0.396784	0.545353	0.951078	-0.0558493	0.937756	1
CENPK1137D_1972	EIW07385.1	GSH2	Gsh2p	-0.159912	0.559675	0.886754	0.531316	0.110158	0.42615	0.231873	0.381234	0.716567	0.40167	0.0848459	0.787173	-0.269326	0.449946	0.9926
CENPK1137D_1973	EIW07386.1	RRT8	Rrt8p	0.415434	0.156398	0.625693	0.237885	0.501695	0.802625	0.448252	0.118198	0.407259	0.0410254	0.854828	0.981529	0.234804	0.550697	0.994096
CENPK1137D_1974	EIW07387.1	LDS2	hypothetical protein	0.345664	0.459838	0.840354	-0.962124	0.0401792	1	0.195558	0.690187	0.895455	-0.142188	0.715207	0.963555	1.18553	0.0255783	1
CENPK1137D_1975	EIW07388.1	PSK2	Psk2p	-0.0798034	0.812484	0.964489	-0.318279	0.417097	1	-0.411343	0.229181	0.561457	-0.321536	0.258997	0.883084	-0.0606709	0.886025	0.997629
CENPK1137D_1976	EIW07389.1	PEX15, PAS21	Pex15p	0.0309854	0.927388	0.984474	-0.58528	0.113553	0.431275	-0.0594076	0.860797	0.957692	-0.0815765	0.767888	0.968666	0.553337	0.18144	0.978818
CENPK1137D_1977	EIW07390.1	NTG2, SCR2	Ntg2p	0.434583	0.205015	0.683968	0.430274	0.365384	1	0.253228	0.48777	0.78984	-0.172793	0.581806	0.951431	-0.144267	0.774308	1
CENPK1137D_1978	EIW07391.1	NGL1	Ngl1p	-0.0160505	0.960824	0.992212	0.539693	0.160679	0.504383	0.160912	0.617288	0.862466	0.185651	0.490088	0.943761	-0.349038	0.41442	0.9926
CENPK1137D_1979	EIW07392.1	NOP12	Nop12p	0.031883	0.911912	0.984474	0.000681536	0.998681	0.999446	-0.460469	0.11541	0.403417	-0.482567	0.0561174	0.745081	-0.425833	0.319798	0.9926
CENPK1137D_198	EIW08428.1	PAH1, SMP2	Pah1p	-0.300819	0.294237	0.761603	-0.372869	0.28958	0.650291	-0.429882	0.136262	0.436748	-0.120329	0.641221	0.952369	-0.0273301	0.940321	0.997629
CENPK1137D_1980	EIW07393.1	RPS15, RPS21	Rps15p	-0.00604711	0.985078	0.996279	-0.471319	0.152152	0.49114	-0.0989002	0.747713	0.92232	-0.0842875	0.70317	0.961029	0.396774	0.318589	0.9926
CENPK1137D_1981	EIW07394.1	RPP2A, RPL44, RPLA2	Rpp2ap	0.11963	0.654779	0.917351	-0.327439	0.377714	0.725691	0.143499	0.584506	0.847327	0.0334469	0.876739	0.985385	0.495316	0.207847	0.978818
CENPK1137D_1982	EIW07395.1	FRE7	Fre7p	0.827747	0.0144072	0.237762	1.33784	0.00110736	0.0255733	1.34928	6.47579e-05	0.00335877	0.532879	0.081123	0.780281	0.0455377	0.921286	1
CENPK1137D_1983	EIW07396.1	PRE6	Pre6p	0.241085	0.362286	0.802087	-0.125814	0.689385	0.89794	-0.0505059	0.849206	0.953936	-0.282214	0.204941	0.85389	0.106032	0.753495	0.997629
CENPK1137D_1984	EIW07397.1	YOL036W	hypothetical protein	-0.624793	0.047559	0.39756	-0.299544	0.518275	0.809893	-0.510479	0.111924	0.395035	0.123146	0.680386	0.959637	-0.174929	0.710701	0.994279
CENPK1137D_1985	EIW07398.1	SMC5	Smc5p	-0.209761	0.629985	0.907909	-0.256018	0.558805	1	-0.188621	0.648984	0.876659	0.0315563	0.93128	0.98882	0.102462	0.836489	1
CENPK1137D_1986	EIW07399.1	MSE1	Mse1p	0.0223077	0.946472	0.986432	1.09	0.00945298	0.104591	0.7903	0.0303139	0.189977	0.779001	0.0158944	0.575024	-0.26863	0.532883	0.994096
CENPK1137D_1987	EIW07400.1	OPI10	Opi10p	0.0344462	0.905318	0.98252	-0.0183087	0.959875	0.990125	-0.317457	0.274324	0.615953	-0.342713	0.188595	0.846403	-0.268273	0.476842	0.992962
CENPK1137D_1988	EIW07401.1	SIL1, SLS1	Sil1p	0.296379	0.367804	0.803796	0.480976	0.190292	0.544503	0.499947	0.0856988	0.343893	0.212571	0.453251	0.943761	0.0469742	0.906838	0.997629
CENPK1137D_1989	EIW07402.1	GAS5	Gas5p	0.353246	0.166434	0.643502	0.472948	0.185981	0.539693	0.524265	0.0332729	0.199784	0.180201	0.378034	0.923236	0.0760156	0.841156	0.997629
CENPK1137D_199	EIW08429.1	MME1	hypothetical protein	-0.0222609	0.948502	0.987439	0.239012	0.553419	1	0.461899	0.174922	0.495385	0.494713	0.104791	0.808652	0.254247	0.556942	0.994096
CENPK1137D_1990	EIW07403.1	YOL029C	hypothetical protein	0.121649	0.778738	0.955685	-0.0140885	0.9798	1	0.00730101	0.987175	0.998359	-0.104789	0.775913	0.970052	0.0588148	0.922109	1
CENPK1137D_1991	EIW07404.1	YAP7	Yap7p	0.560807	0.375523	0.807459	0.493253	0.413014	1	1.11795	0.062224	0.287667	0.568836	0.212471	0.85459	0.657685	0.399608	1
CENPK1137D_1992	EIW07405.1	MDM38, MKH1	Mdm38p	0.323072	0.220632	0.696926	0.923081	0.00286864	0.0486256	0.691413	0.00747182	0.0805773	0.378901	0.0790977	0.778454	-0.200247	0.554422	0.994096
CENPK1137D_1993	EIW07406.1	GRE2	Gre2p	-0.480949	0.103182	0.544522	-0.565917	0.112201	0.428984	-0.749179	0.0104818	0.100323	-0.259789	0.3317	0.905843	-0.155285	0.671971	0.994096
CENPK1137D_1994	EIW07407.1	MIM1, TOM13	Mim1p	0.332182	0.381295	0.811146	-0.638999	0.0685503	0.33176	-0.0467879	0.89893	0.970909	-0.37029	0.163384	0.839066	0.617375	0.164182	0.978818
CENPK1137D_1995	EIW07408.1	LAG2, ECM36	Lag2p	-0.261173	0.454359	0.840354	-0.0602817	0.871299	0.965293	-0.291743	0.398427	0.725922	-0.0220773	0.934406	0.98882	-0.204556	0.633782	0.994096
CENPK1137D_1996	EIW07409.1	YOL024W	hypothetical protein	-0.249309	0.808678	0.964489	-1.55562	0.340478	1	-1.64859	0.263251	0.602634	-1.3974	0.290015	0.893446	-0.0694572	0.956013	1
CENPK1137D_1997	EIW07410.1	IFM1	Ifm1p	0.544086	0.130067	0.586289	1.59032	0.000959867	0.0229368	1.02838	0.00639478	0.0718062	0.496461	0.107338	0.808652	-0.522454	0.339332	1
CENPK1137D_1998	EIW07411.1	TSR4	Tsr4p	-0.392044	0.235068	0.71121	-0.261358	0.509945	0.80711	-0.0724098	0.832211	0.950948	0.328816	0.270176	0.891782	0.21707	0.598511	0.994096
CENPK1137D_1999	EIW07412.1	DIS3, MTR17, RRP44	Dis3p	-0.491901	0.0893537	0.507665	0.0147333	0.973879	0.99449	-0.629277	0.0368901	0.211477	-0.128361	0.638053	0.95181	-0.607955	0.18221	0.978818
CENPK1137D_2	EIW08232.1	GTR1	Gtr1p	0.136259	0.688319	0.926708	0.271706	0.561521	0.832236	0.054776	0.873372	0.961288	-0.0701586	0.789519	0.971573	-0.176643	0.730107	0.995544
CENPK1137D_20	EIW08250.1	ERG6, ISE1, LIS1, SED6, VID1	Erg6p	-0.0699873	0.776861	0.954769	-0.000771112	0.998039	0.999446	-0.337204	0.192372	0.519671	-0.258535	0.254244	0.883084	-0.307274	0.334135	0.9926
CENPK1137D_200	EIW08430.1	MLH1, PMS2	Mlh1p	-0.664915	0.124438	0.576719	-0.405604	0.414113	1	-0.55541	0.232243	0.564894	0.116026	0.773222	0.970052	-0.125755	0.806439	1
CENPK1137D_2000	EIW07413.1	TAT2, LTG3, SAB2, SCM2, TAP2	Tat2p	0.392033	0.15358	0.620729	0.65132	0.0952332	0.396742	0.77736	0.00765672	0.0817617	0.396383	0.127958	0.829592	0.153649	0.699569	0.994096
CENPK1137D_2001	EIW07414.1	YOL019W	hypothetical protein	0.25358	0.386397	0.814012	-0.00800063	0.980433	0.996589	0.31257	0.241908	0.576809	0.0683493	0.785744	0.971573	0.351474	0.320283	0.9926
CENPK1137D_2002	EIW07415.1	TLG2	Tlg2p	0.142177	0.699625	0.931299	0.178	0.740841	1	-0.186345	0.595199	0.853238	-0.317021	0.31461	0.898695	-0.322989	0.569659	0.994096
CENPK1137D_2003	EIW07416.1	ESC8	Esc8p	0.147814	0.700993	0.931299	1.03965	0.0287332	1	0.361097	0.329465	0.668656	0.221459	0.518296	0.946126	-0.647316	0.213742	1
CENPK1137D_2004	EIW07417.1	DCP1, MRT2	Dcp1p	0.113402	0.724332	0.940337	0.4468	0.346907	1	0.0705355	0.826835	0.950189	-0.0335005	0.905112	0.988542	-0.340484	0.498731	0.994096
CENPK1137D_2005	EIW07418.1	CMK2	Cmk2p	-0.378216	0.356205	0.801691	-2.42919	1.63817e-13	1.12739e-10	-0.901161	0.0276812	0.177975	-0.516519	0.0584214	0.745081	1.55283	0.000690304	0.119122
CENPK1137D_2006	EIW07419.1	IRC10	Irc10p	-0.651399	0.323988	0.787844	-1.72668	0.0117876	1	-0.85879	0.244501	0.581717	-0.197215	0.772908	0.970052	0.899118	0.186538	1
CENPK1137D_2007	EIW07420.1	YOL014W	hypothetical protein	-0.340261	0.408798	0.823204	-2.41805	9.60274e-11	3.67145e-08	-0.612322	0.146059	0.455316	-0.264673	0.416823	0.932628	1.82869	4.6955e-05	0.0310607
CENPK1137D_2008	EIW07421.1	HRD1, DER3	Hrd1p	0.30037	0.283981	0.751213	0.758166	0.0340307	0.225625	0.48585	0.0753307	0.321261	0.195432	0.401232	0.930514	-0.243932	0.52869	0.994096
CENPK1137D_2009	EIW07422.1	HTZ1, HTA3	Htz1p	0.081198	0.767623	0.952892	-0.153592	0.695084	0.901035	-0.110948	0.707666	0.903834	-0.18374	0.480606	0.943761	0.0673349	0.864222	0.997629
CENPK1137D_201	EIW08431.1	NUP188	Nup188p	-0.435581	0.120014	0.57579	-0.44066	0.276653	0.638366	-0.563065	0.0466556	0.240281	-0.117454	0.646652	0.954488	-0.0964951	0.814242	0.997629
CENPK1137D_2010	EIW07423.1	PLB3	Plb3p	-0.0870472	0.774909	0.95427	0.187899	0.630991	0.861217	-0.0722887	0.818373	0.948268	0.025764	0.927486	0.98882	-0.225042	0.575425	0.994096
CENPK1137D_2011	EIW07424.1	RCL1	Rcl1p	0.124636	0.696289	0.930093	0.309498	0.405841	0.746259	0.430576	0.163063	0.478938	0.316132	0.224016	0.870715	0.154726	0.709732	0.994143
CENPK1137D_2012	EIW07425.1	MDM12	Mdm12p	0.295459	0.403695	0.820443	0.605264	0.146073	1	0.427823	0.221548	0.551787	0.14236	0.626213	0.951431	-0.145332	0.757268	1
CENPK1137D_2013	EIW07426.1	COQ10	Coq10p	-0.111016	0.746918	0.944662	0.167504	0.671063	0.886734	0.204513	0.546781	0.824084	0.324968	0.244244	0.879231	0.0639071	0.884166	0.997629
CENPK1137D_2014	EIW07427.1	CSI2	Csi2p	0.560322	0.127247	0.583949	1.15596	0.00467025	0.0670248	1.10187	0.00133668	0.0268047	0.553218	0.117459	0.814235	-0.0227504	0.956537	0.997629
CENPK1137D_2015	EIW07428.1	SPT20, ADA5	Spt20p	0.0200633	0.956901	0.991767	-0.389885	0.390771	1	-0.136935	0.720342	0.907257	-0.147895	0.663091	0.958308	0.285321	0.547409	1
CENPK1137D_2016	EIW07429.1	TOP1, MAK1, MAK17	Top1p	0.203939	0.606866	0.901097	-0.315132	0.440268	0.767104	-0.375299	0.366783	0.704585	-0.56845	0.0479459	0.745081	-0.025256	0.95873	0.997629
CENPK1137D_2017	EIW07430.1	RPB11	Rpb11p	0.212353	0.591603	0.898709	-0.362609	0.281349	0.641851	-0.0907017	0.804401	0.944568	-0.294211	0.306755	0.898165	0.297706	0.498395	0.994096
CENPK1137D_2018	EIW07431.1	SIN3, CPE1, GAM2, RPD1, SDI1, SDS16, UME4	Sin3p	-0.743193	0.014323	0.237091	-0.278392	0.457609	0.7771	-0.954594	0.00159966	0.0294317	-0.202063	0.461556	0.943761	-0.64367	0.0942247	0.978818
CENPK1137D_2019	EIW07432.1	PFA4	Pfa4p	0.411257	0.185943	0.664555	0.432727	0.249446	0.617412	0.792362	0.0102007	0.098498	0.390966	0.144687	0.835923	0.387714	0.339911	0.9926
CENPK1137D_202	EIW08432.1	CEP3, CBF3, CSL1	Cep3p	-0.302968	0.419016	0.830273	-0.472814	0.297293	1	-0.536655	0.153983	0.46405	-0.225026	0.533949	0.948215	-0.0337944	0.940515	1
CENPK1137D_2020	EIW07433.1	IZH2, PHO36	Izh2p	0.0628797	0.82619	0.967411	0.0700561	0.840419	0.950709	-0.0289114	0.921356	0.978683	-0.0837784	0.742757	0.966791	-0.0716163	0.843781	0.997629
CENPK1137D_2021	EIW07434.1	PHO80, AGS3, TUP7, VAC5	Pho80p	-0.00542499	0.988298	0.997634	0.350402	0.408523	1	0.554757	0.113226	0.397824	0.57055	0.0695542	0.759183	0.233538	0.617753	1
CENPK1137D_2022	EIW07435.1	RRP6	Rrp6p	0.0682028	0.81181	0.964489	0.0742675	0.828161	0.945611	0.0117195	0.966597	0.993455	-0.0467461	0.849209	0.978792	-0.0316446	0.931157	0.997629
CENPK1137D_2023	EIW07436.1	ALG6	Alg6p	0.0236218	0.933906	0.985858	0.0135277	0.975164	0.994528	0.141333	0.589425	0.848797	0.126426	0.604904	0.951431	0.14963	0.740204	0.995555
CENPK1137D_2024	EIW07437.1	YSP3	Ysp3p	0.123068	0.679137	0.925125	0.0405225	0.912035	0.978277	-0.0475388	0.873561	0.961288	-0.161777	0.54189	0.948918	-0.0576419	0.881057	0.997629
CENPK1137D_2025	EIW07438.1	UTP23	Utp23p	-0.0604159	0.859867	0.973705	0.583187	0.200042	1	0.12596	0.718877	0.906486	0.196519	0.529768	0.948215	-0.422621	0.377606	1
CENPK1137D_2026	EIW07439.1	PEX11, PMP24, PMP27	Pex11p	-0.294254	0.266919	0.740338	-0.463556	0.216439	0.578234	-0.531726	0.0439682	0.233166	-0.229193	0.282779	0.892371	-0.0454388	0.908612	0.997629
CENPK1137D_2027	EIW07440.1	DNL4, LIG4	Dnl4p	0.0940267	0.753923	0.949055	-0.373175	0.305114	0.666928	-0.0103328	0.972265	0.995512	-0.0949311	0.718287	0.963555	0.394598	0.3072	0.9926
CENPK1137D_2028	EIW07441.1	TSR3	Tsr3p	0.173127	0.66703	0.922164	0.199246	0.724874	1	-0.402244	0.22169	0.551787	-0.565705	0.132192	0.831895	-0.562247	0.330108	0.9926
CENPK1137D_2029	EIW07442.1	SGT2	Sgt2p	-0.144167	0.600785	0.901097	-0.0808059	0.799909	0.940615	-0.105043	0.685945	0.894153	0.0482558	0.822501	0.975861	0.00212602	0.995193	0.999987
CENPK1137D_203	EIW08433.1	ALD3	Ald3p	-0.614783	0.223883	0.699523	0.202166	0.775607	1	-0.840177	0.128065	0.422766	-0.216253	0.676004	0.958716	-1.00983	0.125945	1
CENPK1137D_2030	EIW07443.1	SLG1, HCS77, WSC1	Slg1p	0.215089	0.463153	0.842462	0.744565	0.0220055	0.173467	0.345478	0.180079	0.502335	0.14034	0.578238	0.951431	-0.366278	0.300056	0.9926
CENPK1137D_2031	EIW07444.1	TIR4	Tir4p	-0.0933561	0.853504	0.973176	-1.2289	0.0524479	1	-1.16519	0.0424431	0.228404	-1.06117	0.0324826	0.677736	0.0963083	0.876457	1
CENPK1137D_2032	EIW07445.1	TIR2, SRP2	Tir2p	-0.308285	0.510706	0.871336	-0.804171	0.133407	1	-0.582828	0.205419	0.534789	-0.265401	0.552484	0.951431	0.246734	0.650926	1
CENPK1137D_2033	EIW07446.1	AUS1	Aus1p	-0.204246	0.544671	0.878644	-0.441336	0.316327	1	-0.475652	0.169124	0.487115	-0.261793	0.400127	0.930514	-0.00702637	0.98748	0.999415
CENPK1137D_2034	EIW07447.1	YOR012W	hypothetical protein	0.468526	0.365254	0.802087	-1.40892	0.0182499	1	-0.342308	0.546899	0.824084	-0.80494	0.152855	0.837737	1.08916	0.0379617	1
CENPK1137D_2035	EIW07448.1	RTS1, SCS1	Rts1p	-0.248737	0.459831	0.840354	0.217743	0.579222	0.841305	-0.260952	0.444212	0.763713	-0.00210133	0.993493	0.999157	-0.443122	0.316332	0.9926
CENPK1137D_2036	EIW07449.1	ERP4	Erp4p	0.777416	0.00462517	0.135423	0.59109	0.0989356	0.403362	0.795027	0.00384037	0.0512614	0.0279078	0.908343	0.988542	0.231103	0.538827	0.994096
CENPK1137D_2037	EIW07450.1	PSF3	Psf3p	0.600926	0.0909291	0.514226	-0.0553764	0.910887	1	0.107046	0.796404	0.942428	-0.481916	0.167124	0.83924	0.200736	0.688541	1
CENPK1137D_2038	EIW07451.1	PET127	Pet127p	0.389815	0.276754	0.745414	0.738197	0.0809104	1	0.587705	0.0973086	0.367363	0.208519	0.470785	0.943761	-0.116439	0.810798	1
CENPK1137D_2039	EIW07452.1	ROD1, ART4	Rod1p	-0.78321	0.0433391	0.385992	0.110117	0.817755	1	-0.567038	0.130357	0.426636	0.224581	0.545226	0.951078	-0.648337	0.173945	1
CENPK1137D_204	EIW08434.1	EAR1	Ear1p	0.223972	0.43712	0.835244	0.0901522	0.793626	0.94057	0.0858837	0.766193	0.931816	-0.129319	0.593611	0.951431	0.0248989	0.946887	0.997629
CENPK1137D_2040	EIW07453.1	YOR019W	hypothetical protein	-0.215728	0.531864	0.877025	-0.339856	0.413772	1	-0.202167	0.562122	0.834373	0.0220179	0.942318	0.991052	0.168606	0.702985	0.994096
CENPK1137D_2041	EIW07454.1	HSP10, CPN10	Hsp10p	0.536644	0.141492	0.604747	-0.101339	0.763047	0.927262	0.418523	0.188557	0.514987	-0.107899	0.736626	0.965027	0.548241	0.137731	0.978818
CENPK1137D_2042	EIW07455.1	YOR020W	hypothetical protein	0.284888	0.385285	0.813281	-0.386217	0.238687	0.605694	0.0115433	0.970584	0.995512	-0.264148	0.296365	0.893446	0.426197	0.271093	0.990268
CENPK1137D_2043	EIW07456.1	SFM1	hypothetical protein	0.104436	0.740938	0.944377	-0.0868845	0.800266	0.940615	0.189717	0.518434	0.808531	0.0945619	0.720727	0.963555	0.306572	0.420879	0.9926
CENPK1137D_2044	EIW07457.1	DDL1	hypothetical protein	0.0829399	0.802792	0.962781	0.597949	0.150667	1	0.139597	0.663727	0.883347	0.0663599	0.822978	0.975861	-0.424824	0.337921	0.9926
CENPK1137D_2045	EIW07458.1	AHC1	Ahc1p	-0.219869	0.542336	0.878644	-0.207726	0.566998	0.8334	-0.726458	0.0367225	0.210769	-0.49609	0.0680513	0.75737	-0.483496	0.260275	0.989823
CENPK1137D_2046	EIW07459.1	HST3	Hst3p	-0.0623984	0.860217	0.973757	0.178569	0.674882	1	-0.0377278	0.915058	0.975799	0.0353644	0.89955	0.987421	-0.179679	0.705098	0.994096
CENPK1137D_2047	EIW07460.1	BUB3, PAC9	Bub3p	0.000995753	0.997562	0.999659	0.117192	0.768822	1	-0.146186	0.657086	0.88101	-0.137273	0.628694	0.951431	-0.232878	0.582191	0.994096
CENPK1137D_2048	EIW07461.1	CTR9, CDP1	Ctr9p	-0.318339	0.382597	0.8116	0.0810678	0.856731	1	-0.381786	0.270485	0.612755	-0.0516261	0.874184	0.985266	-0.424884	0.367081	0.9926
CENPK1137D_2049	EIW07462.1	STI1	Sti1p	-0.816894	0.000943251	0.0493937	-0.242463	0.439876	0.767104	-0.850187	0.000388357	0.0114324	-0.0232291	0.911303	0.98882	-0.578837	0.0791134	0.937317
CENPK1137D_205	EIW08435.1	HOT1	Hot1p	-0.364932	0.25405	0.731469	0.126636	0.81546	1	-0.844107	0.0106765	0.101829	-0.469545	0.119395	0.814235	-0.932439	0.0823159	0.952904
CENPK1137D_2050	EIW07463.1	CIN5, HAL6, YAP4	Cin5p	0.113591	0.858073	0.973705	0.433885	0.516476	1	0.587663	0.318504	0.659032	0.48386	0.358825	0.911583	0.191951	0.805347	1
CENPK1137D_2051	EIW07464.1	DFG16, ECM41, ZRG12	Dfg16p	-0.102328	0.832971	0.967749	0.786026	0.121085	1	0.392869	0.287262	0.628712	0.50516	0.249595	0.882963	-0.355711	0.519853	1
CENPK1137D_2052	EIW07465.1	HMS1	Hms1p	0.115624	0.811175	0.964489	-0.765318	0.177866	1	0.0426127	0.937017	0.983725	-0.066484	0.887612	0.986253	0.82949	0.146141	1
CENPK1137D_2053	EIW07466.1	EXO1, DHS1	Exo1p	0.521369	0.234627	0.710667	0.614813	0.255916	1	0.363079	0.419161	0.741595	-0.147651	0.660584	0.957839	-0.213974	0.732991	1
CENPK1137D_2054	EIW07467.1	AKR2	Akr2p	-0.506857	0.0867714	0.505242	-0.847927	0.0409146	0.251195	-0.665137	0.0287356	0.182856	-0.149589	0.589888	0.951431	0.20688	0.620852	0.994096
CENPK1137D_2055	EIW07468.1	SHE4, DIM1	She4p	-0.669887	0.0393064	0.377526	-1.28692	0.00333468	0.0546411	-0.603207	0.0590091	0.278961	0.0751059	0.776964	0.970052	0.705169	0.13008	0.978818
CENPK1137D_2056	EIW07469.1	PEP12, VPL6, VPS6, VPT13	Pep12p	0.124119	0.69704	0.930412	-1.17976	0.00067561	0.0181889	-0.47091	0.125762	0.418644	-0.586764	0.0269937	0.634502	0.739163	0.0551689	0.896325
CENPK1137D_2057	EIW07470.1	CYC2	Cyc2p	0.137879	0.697656	0.931006	0.482411	0.259276	0.625206	0.415068	0.231804	0.564329	0.287423	0.298273	0.893446	-0.0313136	0.948624	0.997629
CENPK1137D_2058	EIW07471.1	HIR2, SPT1	Hir2p	-0.522095	0.178695	0.657995	0.219053	0.606867	1	0.182997	0.617022	0.862466	0.716697	0.0336931	0.677736	-0.00435075	0.992493	1
CENPK1137D_2059	EIW07472.1	NOP8	Nop8p	0.0996095	0.790804	0.957919	0.177525	0.740454	1	-0.353868	0.376003	0.711011	-0.442917	0.213065	0.854657	-0.495081	0.359582	1
CENPK1137D_206	EIW08436.1	DDR48	Ddr48p	-0.834326	0.0116557	0.216645	-1.44767	0.000131357	0.00564999	-1.23679	0.000160109	0.00618405	-0.394482	0.107165	0.808652	0.233052	0.586394	0.994096
CENPK1137D_2060	EIW07473.1	CKB2	Ckb2p	-0.311973	0.257013	0.732363	-0.100218	0.786156	0.937777	-0.140839	0.598965	0.855709	0.180772	0.444802	0.94177	-0.0139112	0.971219	0.997629
CENPK1137D_2061	EIW07474.1	GLO4	Glo4p	-0.540683	0.0763475	0.475187	-0.212913	0.557239	0.82971	-0.372752	0.209178	0.538447	0.17748	0.515601	0.94548	-0.131009	0.728975	0.995544
CENPK1137D_2062	EIW07475.1	CUE5	Cue5p	-0.0577205	0.825994	0.967397	-0.143085	0.65588	0.877942	-0.182795	0.472424	0.779314	-0.114827	0.616078	0.951431	-0.00995599	0.976364	0.997629
CENPK1137D_2063	EIW07476.1	WHI2	Whi2p	-0.0888944	0.758419	0.951694	-0.335615	0.316784	0.679504	-0.147501	0.59353	0.851989	-0.0490039	0.843599	0.977162	0.219897	0.54072	0.994096
CENPK1137D_2064	EIW07477.1	IRC23	Irc23p	0.0790385	0.825653	0.967397	0.00851932	0.984993	1	0.195257	0.593777	0.852097	0.124378	0.700381	0.96097	0.218749	0.648753	1
CENPK1137D_2065	EIW07478.1	TOM6, ISP6, MOM8B	Tom6p	0.530563	0.122239	0.576227	0.54379	0.153932	0.493865	0.716075	0.0306859	0.191427	0.195728	0.500968	0.945355	0.205661	0.627226	0.994096
CENPK1137D_2066	EIW07479.1	DBP5, RAT8	Dbp5p	-0.402227	0.159394	0.629484	0.558218	0.124865	0.44795	-0.0728023	0.803048	0.944413	0.340045	0.200256	0.853359	-0.599146	0.106566	0.978818
CENPK1137D_2067	EIW07480.1	STD1, MSN3, SFS3	Std1p	0.542706	0.418778	0.830238	-0.62155	0.5206	1	-0.47271	0.564452	0.835782	-1.00794	0.125595	0.819152	0.181917	0.849518	1
CENPK1137D_2068	EIW07481.1	RAT1, HKE1, TAP1, XRN2	Rat1p	-0.415046	0.206384	0.683968	-0.0165549	0.964774	0.990982	-0.277384	0.401632	0.728368	0.147241	0.596039	0.951431	-0.229146	0.573173	0.994096
CENPK1137D_2069	EIW07482.1	RSB1	Rsb1p	0.107729	0.817375	0.965666	-0.0265755	0.971727	1	-0.363012	0.536416	0.817154	-0.463057	0.380726	0.924947	-0.301817	0.664486	1
CENPK1137D_207	EIW08437.1	PAI3	Pai3p	-0.441549	0.255667	0.732363	-0.957877	0.00589929	0.0774161	-1.02192	0.00762997	0.0816362	-0.571385	0.0402468	0.728478	-0.0359727	0.935477	0.997629
CENPK1137D_2070	EIW07483.1	BDS1	Bds1p	-0.348242	0.214549	0.693917	-0.282705	0.426233	0.759397	-0.277399	0.321404	0.661514	0.0810855	0.746045	0.96797	0.0344739	0.925226	0.997629
CENPK1137D_2071	EIW07484.1	RIB4	Rib4p	0.130093	0.659979	0.91901	-0.550882	0.111524	0.428776	-0.0171813	0.952543	0.989191	-0.138001	0.552959	0.951431	0.559727	0.143059	0.978818
CENPK1137D_2072	EIW07485.1	ETT1, NRO1, YOR29-02	Ett1p	-0.117035	0.748488	0.94533	-0.481671	0.234664	1	-0.0832034	0.819389	0.948437	0.045231	0.888231	0.986253	0.430527	0.320398	0.9926
CENPK1137D_2073	EIW07486.1	TMC1, YOR29-03	hypothetical protein	-0.144129	0.630168	0.907909	-0.554298	0.0752752	0.35003	0.0356083	0.901265	0.971147	0.188871	0.403042	0.930514	0.619806	0.0889924	0.970543
CENPK1137D_2074	EIW07487.1	VHS3, YOR29-05	Vhs3p	-0.336598	0.391484	0.814267	-0.36974	0.523982	1	-0.82741	0.0443257	0.23346	-0.480129	0.137722	0.832325	-0.41634	0.492004	0.994096
CENPK1137D_2075	EIW07488.1	NOB1, YOR29-07	Nob1p	0.204071	0.527333	0.875413	0.222185	0.555131	0.828613	-0.0704199	0.824214	0.949974	-0.263364	0.294837	0.893446	-0.256741	0.544695	0.994096
CENPK1137D_2076	EIW07489.1	SGT1	Sgt1p	-0.116518	0.713536	0.935697	0.00790115	0.983361	0.996978	-0.208933	0.490805	0.78984	-0.0834987	0.768565	0.968666	-0.185749	0.640763	0.994096
CENPK1137D_2077	EIW07490.1	ASE1, YOR29-09	Ase1p	-0.144883	0.718102	0.936918	-0.00383475	0.994015	1	-0.0726664	0.853396	0.955508	0.0822064	0.819996	0.975861	-0.0328334	0.9514	1
CENPK1137D_2078	EIW07491.1	LPL1, YOR29-10	hypothetical protein	0.0264677	0.927035	0.984474	0.555074	0.133036	0.461237	-0.0488358	0.864608	0.958646	-0.0653155	0.787441	0.971573	-0.570267	0.151861	0.978818
CENPK1137D_2079	EIW07492.1	SLD7, YOR29-11	hypothetical protein	-0.596549	0.48987	0.860591	0.226176	0.778634	1	0.328015	0.634501	0.870093	0.937878	0.213429	0.854657	0.136662	0.880492	1
CENPK1137D_208	EIW08438.1	SIP18	Sip18p	-1.15387	0.00475215	0.136212	-1.1527	0.0014004	0.0301504	-1.56427	7.01708e-05	0.00348007	-0.401259	0.186471	0.845902	-0.382321	0.405392	0.9926
CENPK1137D_2080	EIW07493.1	CKA2, YOR29-12	Cka2p	0.0865548	0.766457	0.952892	-0.248493	0.465138	0.782919	-0.154526	0.600538	0.856732	-0.231375	0.337363	0.907246	0.124216	0.736586	0.995544
CENPK1137D_2081	EIW07494.1	YOR29-13	hypothetical protein	0.858529	0.0208461	0.280315	0.0189359	0.970187	1	0.58896	0.127712	0.422037	-0.26016	0.40394	0.930514	0.605627	0.278597	1
CENPK1137D_2082	EIW07495.1	RRP40, MTR14	Rrp40p	0.297762	0.336248	0.794956	-0.0152336	0.968116	0.99342	0.120633	0.707519	0.903834	-0.168397	0.560683	0.951431	0.164674	0.672449	0.994096
CENPK1137D_2083	EIW07496.1	RPL3, MAK8, TCM1, YOR29-14	Rpl3p	-0.414749	0.0910564	0.514412	-0.516611	0.222567	0.583285	-0.113627	0.630024	0.868927	0.310483	0.123545	0.814393	0.42493	0.332108	0.9926
CENPK1137D_2084	EIW07497.1	YNG1, YOR29-15	Yng1p	0.593171	0.0686191	0.458527	0.405591	0.363641	0.713104	0.798527	0.0102988	0.0987447	0.215381	0.425927	0.93721	0.429366	0.380769	0.9926
CENPK1137D_2085	EIW07498.1	CYT1, CTC1, YOR29-16	Cyt1p	0.214591	0.536729	0.878513	1.79644	5.1161e-08	7.65413e-06	0.963943	0.000483376	0.0129678	0.759957	0.00889687	0.479765	-0.796669	0.0359049	0.794122
CENPK1137D_2086	EIW07499.1	MSA1, YOR29-17	Msa1p	-0.539022	0.24641	0.724411	-0.980491	0.121528	1	-1.00378	0.0791424	0.32977	-0.456443	0.39021	0.929608	0.0092578	0.986856	1
CENPK1137D_2087	EIW07500.1	ALG8, YOR29-18	Alg8p	0.137149	0.6766	0.925052	0.430059	0.257283	0.623195	0.539289	0.0653859	0.297008	0.410654	0.15298	0.837737	0.135787	0.738778	0.995544
CENPK1137D_2088	EIW07501.1	VPS5, GRD2, PEP10, VPT5	Vps5p	0.0251265	0.941484	0.986095	-0.060035	0.878614	0.966532	-0.101221	0.76898	0.932178	-0.115876	0.677083	0.958851	-0.00769722	0.98594	0.999415
CENPK1137D_2089	EIW07502.1	GYP1, YOR29-21	Gyp1p	-0.598057	0.0721624	0.466745	-0.438772	0.295838	0.656761	-0.375894	0.242107	0.577031	0.232718	0.443282	0.94177	0.0904003	0.833965	0.997629
CENPK1137D_209	EIW08439.1	YMR175W	hypothetical protein	-0.549863	0.628672	0.907633	-0.244655	0.839836	1	0.17765	0.864127	0.958646	0.738285	0.473661	0.943761	0.443034	0.732182	1
CENPK1137D_2090	EIW07503.1	NRT1, THI71, YOR29-22	Nrt1p	-0.270162	0.481871	0.854218	-0.550888	0.317911	1	-0.1623	0.698421	0.899847	0.119069	0.760277	0.968227	0.414167	0.446193	1
CENPK1137D_2091	EIW07504.1	SGO1, YOR29-24	Sgo1p	-0.217361	0.609575	0.901097	0.62368	0.346641	1	-0.352095	0.398621	0.725922	-0.124824	0.735078	0.964402	-0.933447	0.173397	1
CENPK1137D_2092	EIW07505.1	CDC21, CRT9, TMP1	Cdc21p	-0.132444	0.701064	0.931299	1.39788	0.0062797	1	0.250985	0.509247	0.802476	0.395426	0.247208	0.882963	-1.10775	0.0350696	1
CENPK1137D_2093	EIW07506.1	PPM2, TYW4	Ppm2p	-0.704734	0.518365	0.875413	-1.87225	0.227771	1	-1.3426	0.366482	0.704302	-0.635601	0.675211	0.958654	0.538001	0.651333	1
CENPK1137D_2094	EIW07507.1	UFE1	Ufe1p	0.684643	0.0801373	0.486541	0.520161	0.297985	0.658977	0.535868	0.174913	0.495385	-0.137316	0.597445	0.951431	0.0575	0.921202	0.997629
CENPK1137D_2095	EIW07508.1	SKI7	Ski7p	-0.73525	0.0542144	0.417022	-0.0532099	0.909773	1	-0.343635	0.355986	0.694625	0.401396	0.267581	0.891782	-0.257021	0.591355	1
CENPK1137D_2096	EIW07509.1	RTS2	Rts2p	-0.585571	0.397476	0.81716	0.404612	0.59724	1	0.0901367	0.890061	0.968485	0.684858	0.256319	0.883084	-0.279713	0.74053	1
CENPK1137D_2097	EIW07510.1	BUD21, UTP16, YOR29-29	Bud21p	0.587966	0.253632	0.731224	-0.17582	0.712578	1	0.236478	0.658685	0.88101	-0.338757	0.283157	0.892371	0.454149	0.473222	1
CENPK1137D_2098	EIW07511.1	ATX2, YOR29-30	Atx2p	0.53045	0.0864462	0.505242	0.508804	0.160075	0.503491	0.852835	0.0047007	0.0592593	0.332347	0.196896	0.852084	0.374057	0.355239	0.9926
CENPK1137D_2099	EIW07512.1	DIA2, YOR29-31	Dia2p	0.0371851	0.932827	0.985294	-0.391972	0.42136	1	0.300291	0.489721	0.78984	0.273035	0.440462	0.940521	0.728771	0.18591	1
CENPK1137D_21	EIW08251.1	YAP1, PAR1, PDR4, SNQ3	Yap1p	-0.157	0.558348	0.886204	-0.157245	0.649681	0.873443	-0.27848	0.295906	0.637209	-0.112065	0.620302	0.951431	-0.0872177	0.813437	0.997629
CENPK1137D_210	EIW08440.1	ECM5	Ecm5p	-0.778549	0.0136771	0.233497	0.0200943	0.960723	1	-0.516599	0.116845	0.405764	0.270641	0.380816	0.924947	-0.506626	0.207775	0.978818
CENPK1137D_2100	EIW07513.1	TGL5, STC2	Tgl5p	-0.43944	0.204526	0.683968	0.0881785	0.853033	1	-0.706808	0.05266	0.259535	-0.258036	0.429299	0.940318	-0.768326	0.101797	1
CENPK1137D_2101	EIW07514.1	WHI5	Whi5p	-1.3164	0.0139434	0.234693	-1.70344	0.00798864	1	-1.51489	0.00593021	0.0687147	-0.186567	0.766107	0.968227	0.215036	0.71477	1
CENPK1137D_2102	EIW07515.1	LPX1	Lpx1p	-0.429441	0.101014	0.539866	0.0551543	0.865927	0.962732	-0.354945	0.158849	0.470559	0.0844702	0.691254	0.960128	-0.38166	0.274544	0.990268
CENPK1137D_2103	EIW07516.1	OST3	Ost3p	0.597903	0.0261778	0.315408	0.992847	0.00513298	0.0714842	0.651716	0.0123437	0.111667	0.0633617	0.776905	0.970052	-0.3074	0.428583	0.9926
CENPK1137D_2104	EIW07517.1	ARG8	Arg8p	0.244405	0.35944	0.801691	-0.316735	0.40906	0.747121	0.246909	0.41797	0.741595	0.01031	0.969586	0.993016	0.588126	0.115356	0.978818
CENPK1137D_2105	EIW07518.1	TCB1	Tcb1p	0.0313767	0.904654	0.98252	0.19105	0.55775	0.830111	-0.0956864	0.716155	0.906175	-0.116651	0.614785	0.951431	-0.254901	0.453516	0.9926
CENPK1137D_2106	EIW07519.1	YVC1, YOR088W	Yvc1p	0.245037	0.440258	0.835244	0.672554	0.0547001	0.292272	0.594238	0.0438889	0.233166	0.358809	0.156958	0.837933	-0.0494545	0.900362	0.997629
CENPK1137D_2107	EIW07520.1	VPS21, VPS12, VPT12, YPT21, YPT51	Vps21p	0.526394	0.0591361	0.433452	-0.185082	0.620715	0.85828	0.336837	0.234772	0.567496	-0.178684	0.473693	0.943761	0.55791	0.155526	0.978818
CENPK1137D_2108	EIW07521.1	PTC5, PPP1	Ptc5p	0.0249182	0.931489	0.984474	-0.141717	0.713538	0.907676	-0.00285616	0.99201	0.999031	-0.0186254	0.936744	0.989424	0.163515	0.691636	0.994096
CENPK1137D_2109	EIW07522.1	TMA46	Tma46p	0.0281484	0.924481	0.984474	-0.181615	0.617406	0.856279	-0.354652	0.208758	0.538447	-0.37247	0.160027	0.838281	-0.139592	0.713545	0.995451
CENPK1137D_211	EIW08441.1	MMT1, MFT1	Mmt1p	-0.318572	0.378298	0.808877	0.149802	0.749089	1	-0.392366	0.2847	0.626963	-0.0640101	0.847197	0.977859	-0.50922	0.288886	1
CENPK1137D_2110	EIW07523.1	ECM3, YOR3165W	Ecm3p	-0.191881	0.614895	0.901128	-0.0269525	0.950798	1	-0.0564939	0.874666	0.961321	0.143386	0.689857	0.960128	-0.00265033	0.995249	1
CENPK1137D_2111	EIW07524.1	CMR2	hypothetical protein	-0.293057	0.442131	0.835478	-0.00154618	0.997151	1	-0.123872	0.749599	0.922889	0.179115	0.582698	0.951431	-0.0902703	0.848186	1
CENPK1137D_2112	EIW07525.1	ARF3, ARL2	Arf3p	0.0767887	0.800136	0.961929	-0.313761	0.438067	1	-0.552739	0.0792103	0.3298	-0.619837	0.0241097	0.634502	-0.206026	0.619433	0.994096
CENPK1137D_2113	EIW07526.1	RKI1	Rki1p	-0.212327	0.416288	0.828014	-0.242027	0.500048	0.801934	-0.393299	0.139422	0.442603	-0.172452	0.465234	0.943761	-0.12623	0.73019	0.995544
CENPK1137D_2114	EIW07527.1	RPS7A, RPS30	Rps7ap	-0.218685	0.439669	0.835244	-0.0291764	0.925857	0.984789	-0.000112622	0.999672	0.999672	0.227282	0.268741	0.891782	0.0553558	0.877874	0.997629
CENPK1137D_2115	EIW07528.1	CDC33, TIF45	Cdc33p	0.0356977	0.901297	0.98252	0.111226	0.741637	0.917976	0.190685	0.49406	0.791601	0.164577	0.474215	0.943761	0.105859	0.775212	0.997629
CENPK1137D_2116	EIW07529.1	YOR097C	hypothetical protein	0.533688	0.0957833	0.529579	-0.3476	0.369718	0.718756	-0.090083	0.783987	0.94069	-0.61479	0.0227342	0.634502	0.288474	0.493545	0.994096
CENPK1137D_2117	EIW07530.1	NUP1	Nup1p	-0.521631	0.147425	0.609096	-0.638991	0.110346	0.42615	-0.782742	0.0139714	0.12116	-0.252316	0.45702	0.943761	-0.11657	0.772986	0.997629
CENPK1137D_2118	EIW07531.1	KTR1	Ktr1p	0.399604	0.172907	0.65027	0.312088	0.444226	0.770454	0.665857	0.0174654	0.139672	0.274864	0.20369	0.85389	0.375439	0.396205	0.9926
CENPK1137D_2119	EIW07532.1	CRC1	Crc1p	0.779454	0.00275898	0.0969382	0.499539	0.159004	0.502418	0.74604	0.0151589	0.127204	-0.0253998	0.925168	0.98882	0.274691	0.411748	0.9926
CENPK1137D_212	EIW08442.1	CAC2	Cac2p	-0.552832	0.0643862	0.449548	-0.341367	0.393071	0.734686	-0.337807	0.252414	0.589266	0.225483	0.414459	0.931933	0.0306089	0.939954	0.997629
CENPK1137D_2120	EIW07533.1	RAS1	Ras1p	-0.514415	0.123393	0.576519	-0.0397933	0.918984	1	-0.23454	0.461703	0.774068	0.289579	0.3391	0.907853	-0.165049	0.685206	0.994096
CENPK1137D_2121	EIW07534.1	OST2	Ost2p	0.815676	0.0169657	0.254997	0.192918	0.564647	0.832641	0.656322	0.0375191	0.2124	-0.15051	0.568396	0.951431	0.490244	0.222835	0.978818
CENPK1137D_2122	EIW07535.1	PIN2	Pin2p	0.721306	0.0286607	0.324242	0.0790921	0.830062	0.946403	0.953214	0.00261364	0.0400021	0.241389	0.353861	0.909496	0.908335	0.031001	0.773855
CENPK1137D_2123	EIW07536.1	VAM3, PTH1	Vam3p	-0.227214	0.588109	0.898055	-0.222432	0.627963	1	-0.0181621	0.965305	0.993301	0.22044	0.566049	0.951431	0.238844	0.620624	1
CENPK1137D_2124	EIW07537.1	RGS2	Rgs2p	-0.160178	0.713872	0.935905	0.0178883	0.981696	1	-0.528819	0.29195	0.632414	-0.361044	0.438553	0.940521	-0.508923	0.499399	1
CENPK1137D_2125	EIW07538.1	LEU9	Leu9p	-0.346729	0.282427	0.7501	0.65182	0.101078	0.407748	0.202782	0.535536	0.816512	0.559356	0.0403133	0.728478	-0.422611	0.323713	0.9926
CENPK1137D_2126	EIW07539.1	RTC1, SEA2	Rtc1p	-0.616274	0.0920447	0.517312	-0.216104	0.622211	1	-0.556805	0.090678	0.356558	0.0685168	0.841123	0.977162	-0.314142	0.479657	0.994076
CENPK1137D_2127	EIW07540.1	INP53, SJL3, SOP2	Inp53p	-0.786487	0.0080587	0.18518	-0.843265	0.0339933	0.225625	-1.01502	0.000663512	0.0164167	-0.219123	0.435309	0.940521	-0.145189	0.715128	0.995544
CENPK1137D_2128	EIW07541.1	TFC7	Tfc7p	-0.336657	0.351864	0.80082	-0.147138	0.762033	1	-0.511642	0.171473	0.490463	-0.165408	0.625114	0.951431	-0.329998	0.503745	1
CENPK1137D_2129	EIW07542.1	YOR111W	hypothetical protein	0.289757	0.409171	0.823204	0.161625	0.727306	1	0.140077	0.693426	0.897922	-0.140684	0.645327	0.953954	0.0122337	0.980409	1
CENPK1137D_213	EIW08443.1	YMR178W	hypothetical protein	0.154662	0.613293	0.901097	0.0295342	0.933771	0.986228	0.547571	0.0671329	0.300663	0.402094	0.121394	0.814235	0.547333	0.156215	0.978818
CENPK1137D_2130	EIW07543.1	CEX1	Cex1p	-0.120677	0.69252	0.928219	0.384098	0.304782	0.666724	-0.129665	0.661261	0.881978	0.000184994	0.999452	0.999918	-0.482646	0.221538	0.978818
CENPK1137D_2131	EIW07544.1	AZF1	Azf1p	-0.386819	0.332509	0.792118	-0.162295	0.715618	1	-0.569657	0.167082	0.484461	-0.173383	0.612718	0.951431	-0.37417	0.437427	0.9926
CENPK1137D_2132	EIW07545.1	YOR114W	hypothetical protein	0.372576	0.239597	0.717667	0.637006	0.0868038	0.376661	0.262369	0.408807	0.734491	-0.101591	0.693004	0.960128	-0.346686	0.405777	0.9926
CENPK1137D_2133	EIW07546.1	TRS33	Trs33p	-0.0632882	0.8591	0.973705	-0.0411736	0.911425	0.978277	0.286208	0.399592	0.726353	0.357929	0.210162	0.85389	0.356983	0.402206	0.9926
CENPK1137D_2134	EIW07547.1	RPO31, RPC1, RPC160	Rpo31p	-0.514715	0.156481	0.625693	-0.358704	0.360895	0.713104	-0.827904	0.0265214	0.1736	-0.302836	0.286471	0.893446	-0.438418	0.321816	0.9926
CENPK1137D_2135	EIW07548.1	RPT5, YTA1	Rpt5p	-0.166839	0.5302	0.876707	0.00657176	0.982885	0.99681	-0.176932	0.489968	0.78984	-0.000292441	0.998921	0.999918	-0.152174	0.649667	0.994096
CENPK1137D_2136	EIW07549.1	RTC5	Rtc5p	-0.285634	0.360139	0.801691	0.11638	0.74007	0.917026	-0.336986	0.270858	0.612834	-0.0413957	0.869385	0.983317	-0.420846	0.279763	0.990526
CENPK1137D_2137	EIW07550.1	BSC6	Bsc6p	0.336445	0.284282	0.751213	0.429183	0.241906	0.60937	0.547771	0.0712179	0.311278	0.220869	0.400023	0.930514	0.150115	0.712849	0.995451
CENPK1137D_2138	EIW07551.1	RIO1, RRP10	Rio1p	-0.0773532	0.874761	0.976173	-0.271333	0.571666	1	-0.0845835	0.86299	0.958368	0.00482884	0.989987	0.997496	0.219596	0.700307	1
CENPK1137D_2139	EIW07552.1	GCY1	Gcy1p	-1.01381	0.000324118	0.024516	-0.114967	0.745882	0.920911	-0.971849	0.000387281	0.0114324	0.0509486	0.845352	0.977354	-0.826102	0.0210958	0.659635
CENPK1137D_214	EIW08444.1	SPT21	Spt21p	0.0451246	0.929969	0.984474	-0.536473	0.363791	1	-0.130413	0.810879	0.946662	-0.163625	0.733155	0.963555	0.441365	0.472094	1
CENPK1137D_2140	EIW07553.1	PFY1, CLS5, PRF1	Pfy1p	0.176296	0.54354	0.878644	-0.0632471	0.843831	0.951537	0.30811	0.270732	0.612834	0.141465	0.54414	0.95094	0.398748	0.264037	0.989823
CENPK1137D_2141	EIW07554.1	LEO1	Leo1p	0.0412626	0.903848	0.98252	-0.037071	0.937773	0.988114	-0.392711	0.249891	0.587105	-0.423328	0.1212	0.814235	-0.31664	0.534286	0.994096
CENPK1137D_2142	EIW07555.1	UBP2	Ubp2p	-0.23397	0.452739	0.840354	-0.340618	0.409712	0.747231	-0.639847	0.0670567	0.300656	-0.397076	0.195281	0.851787	-0.26745	0.508926	0.994096
CENPK1137D_2143	EIW07556.1	CAT5, COQ7	Cat5p	-0.0259415	0.9344	0.985874	0.1883	0.601379	0.849407	0.375728	0.213378	0.542872	0.410707	0.116061	0.814235	0.216118	0.586773	0.994096
CENPK1137D_2144	EIW07557.1	IAH1	Iah1p	-0.0114806	0.973508	0.994239	-0.157863	0.688741	0.89794	0.24523	0.466496	0.777182	0.265201	0.313057	0.898544	0.427661	0.337424	0.9926
CENPK1137D_2145	EIW07558.1	RGA1, DBM1, THE1	Rga1p	-0.00403061	0.992105	0.998471	-0.0797342	0.853282	1	-0.192497	0.630076	0.868927	-0.177832	0.570035	0.951431	-0.0753207	0.880815	0.997629
CENPK1137D_2146	EIW07559.1	ADE2	Ade2p	0.147468	0.569323	0.891678	0.619368	0.060479	0.31061	0.118401	0.644305	0.874816	-0.018664	0.934141	0.98882	-0.467776	0.179947	0.978818
CENPK1137D_2147	EIW07560.1	AFI1	Afi1p	0.0644259	0.877199	0.976609	0.839285	0.137504	1	0.222159	0.581118	0.845969	0.167684	0.64422	0.953579	-0.578863	0.345535	1
CENPK1137D_2148	EIW07561.1	PFK27	Pfk27p	-0.0733894	0.888335	0.981818	0.0529445	0.925919	1	0.457541	0.379781	0.715423	0.543307	0.245416	0.881941	0.439015	0.476162	1
CENPK1137D_2149	EIW07562.1	ORT1, ARG11	Ort1p	0.50737	0.137679	0.601609	-0.159263	0.6854	0.894951	0.607893	0.0785164	0.329022	0.111531	0.716262	0.963555	0.799152	0.0554177	0.896325
CENPK1137D_215	EIW08445.1	CTL1, CTH1	Ctl1p	0.518716	0.163391	0.638328	-0.586553	0.102358	0.410028	0.311112	0.392405	0.723449	-0.198744	0.480611	0.943761	0.924987	0.0331157	0.788991
CENPK1137D_2150	EIW07563.1	YOR131C	hypothetical protein	0.580594	0.0793695	0.483927	0.047993	0.895926	0.974414	0.624263	0.0417831	0.227096	0.0538964	0.849677	0.979125	0.604659	0.131322	0.978818
CENPK1137D_2151	EIW07564.1	VPS17, PEP21, VPT3	Vps17p	-0.234843	0.420098	0.830437	0.0126268	0.972089	0.99449	-0.115206	0.688622	0.895134	0.129152	0.611344	0.951431	-0.0958363	0.802153	0.997629
CENPK1137D_2152	EIW07565.1	BAG7	Bag7p	-0.554472	0.204365	0.683968	-2.11458	2.03167e-08	3.67946e-06	-1.12319	0.0143055	0.122883	-0.563042	0.0628751	0.746196	1.01288	0.040732	0.816492
CENPK1137D_2153	EIW07566.1	IDH2	Idh2p	0.317469	0.255998	0.732363	1.20517	0.000294147	0.00964486	0.77459	0.00925941	0.093293	0.469019	0.0567222	0.745081	-0.396948	0.258965	0.989823
CENPK1137D_2154	EIW07567.1	SIA1	Sia1p	-0.714471	0.0638458	0.449548	-1.41069	0.00172975	1	-1.00942	0.0120089	0.109882	-0.286701	0.469273	0.943761	0.429135	0.329319	1
CENPK1137D_2155	EIW07568.1	RUP1	Rup1p	-0.240497	0.402428	0.819911	-0.317129	0.406882	0.746259	-0.27697	0.325559	0.665308	-0.0275048	0.911757	0.98882	0.0649399	0.870722	0.997629
CENPK1137D_2156	EIW07569.1	SFL1	Sfl1p	-0.597237	0.195056	0.675948	-1.01215	0.103321	1	-1.81768	0.00018967	0.00702682	-1.21061	0.007289	0.46979	-0.768	0.190837	1
CENPK1137D_2157	EIW07570.1	ARP8	Arp8p	-0.469124	0.1433	0.606266	-0.167934	0.69921	0.902131	-0.463948	0.144899	0.453448	0.0154801	0.95318	0.991052	-0.258435	0.577413	0.994096
CENPK1137D_2158	EIW07571.1	LSC1	Lsc1p	0.128874	0.605799	0.901097	0.241485	0.507092	0.80567	0.261273	0.26611	0.60669	0.14203	0.49759	0.945355	0.0449326	0.905685	0.997629
CENPK1137D_2159	EIW07572.1	MED7	Med7p	0.30826	0.355424	0.801691	-0.22402	0.601213	0.849407	0.0832339	0.803671	0.944496	-0.214715	0.474255	0.943761	0.334039	0.454546	0.9926
CENPK1137D_216	EIW08446.1	YMR181C	hypothetical protein	-0.51263	0.0806276	0.487887	-0.90157	0.0337914	0.224906	-1.06058	0.00254353	0.0394646	-0.540907	0.101338	0.808652	-0.135379	0.722018	0.995544
CENPK1137D_2160	EIW07573.1	THI80	Thi80p	0.620662	0.0978496	0.532109	-0.0176168	0.969176	1	0.227305	0.565835	0.836238	-0.383266	0.232966	0.872341	0.277177	0.579459	1
CENPK1137D_2161	EIW07574.1	ELG1, RTT110	Elg1p	-0.428012	0.27417	0.745414	0.52903	0.277194	1	0.0686227	0.854526	0.956052	0.506319	0.146806	0.836552	-0.426425	0.41204	1
CENPK1137D_2162	EIW07575.1	PNO1, DIM2, RRP20	Pno1p	0.0910365	0.754447	0.949055	0.0762805	0.819186	0.943064	-0.00242802	0.99266	0.999031	-0.0833707	0.744312	0.967428	-0.04653	0.895832	0.997629
CENPK1137D_2163	EIW07576.1	MDM32	Mdm32p	0.192023	0.545626	0.878644	1.33423	0.000191305	0.00715523	0.749655	0.012934	0.116073	0.568408	0.033989	0.677736	-0.550672	0.170467	0.978818
CENPK1137D_2164	EIW07577.1	SPP2	Spp2p	0.582708	0.11743	0.569105	-0.246031	0.567719	0.8334	0.0957768	0.78072	0.938794	-0.476879	0.139447	0.832325	0.37634	0.421893	0.9926
CENPK1137D_2165	EIW07578.1	SMP3, LAS2, SAP2	Smp3p	-0.0368198	0.925544	0.984474	0.308682	0.476297	0.788309	0.0920595	0.776703	0.936445	0.139115	0.704978	0.961029	-0.189932	0.669296	0.994096
CENPK1137D_2166	EIW07579.1	MRPL23	Mrpl23p	0.370409	0.176454	0.657297	0.426363	0.204149	0.562462	0.552028	0.0473599	0.242408	0.192192	0.443175	0.94177	0.156944	0.651517	0.994096
CENPK1137D_2167	EIW07580.1	RPB2, RPB150, RPO22, SIT2, SOH2	Rpb2p	-0.407582	0.170426	0.64723	-0.31468	0.346306	0.707078	-0.459556	0.108327	0.386648	-0.0421301	0.863049	0.982855	-0.111955	0.760823	0.997629
CENPK1137D_2168	EIW07581.1	ATG40	hypothetical protein	0.59015	0.0354324	0.357432	0.185856	0.634299	0.862696	0.642442	0.0235523	0.163396	0.0607482	0.81111	0.974909	0.480901	0.233673	0.978818
CENPK1137D_2169	EIW07582.1	PDR5, LEM1, STS1, YDR1	Pdr5p	-0.276983	0.339432	0.796055	-0.152727	0.6897	0.89794	-0.355795	0.167418	0.484461	-0.0698873	0.786787	0.971573	-0.178358	0.650532	0.994096
CENPK1137D_217	EIW08447.1	RGM1	Rgm1p	0.0377995	0.938447	0.986095	-0.605796	0.381672	1	-0.717763	0.173185	0.493485	-0.744977	0.109731	0.808652	-0.0728661	0.916036	1
CENPK1137D_2170	EIW07583.1	HRT1, HRT2, RBX1, ROC1	Hrt1p	-0.231258	0.532027	0.877025	-0.528074	0.150472	0.48939	-0.118159	0.741017	0.920005	0.12135	0.675471	0.958654	0.434878	0.311838	0.9926
CENPK1137D_2171	EIW07584.1	SLP1	Slp1p	0.393793	0.261708	0.736188	0.438822	0.280631	0.641628	0.766321	0.0246075	0.167098	0.383274	0.168321	0.83924	0.362492	0.437433	0.9926
CENPK1137D_2172	EIW07585.1	ISN1	Isn1p	0.0997675	0.746201	0.944414	-0.292945	0.449063	0.773825	-0.00827436	0.978299	0.996972	-0.0990468	0.715368	0.963555	0.310374	0.44386	0.9926
CENPK1137D_2173	EIW07586.1	NFI1, SIZ2	Nfi1p	-0.681077	0.127901	0.584917	-0.0301695	0.952567	1	-0.692462	0.126106	0.418712	9.99662e-05	0.99979	0.999918	-0.628157	0.250498	1
CENPK1137D_2174	EIW07587.1	PUP1	Pup1p	0.139304	0.584206	0.896835	0.0758918	0.813852	0.942103	-0.0820198	0.749468	0.922889	-0.212302	0.34388	0.907853	-0.126593	0.707564	0.994096
CENPK1137D_2175	EIW07588.1	PET123	Pet123p	0.457682	0.132116	0.590239	1.07443	0.0103153	0.109892	0.621117	0.039961	0.220718	0.174365	0.478476	0.943761	-0.414802	0.367985	0.9926
CENPK1137D_2176	EIW07589.1	SME1	Sme1p	0.373336	0.326973	0.788617	-0.217263	0.651111	1	-0.0270036	0.943494	0.985648	-0.389151	0.291519	0.893446	0.226932	0.640203	1
CENPK1137D_2177	EIW07590.1	MTR10, KAP111	Mtr10p	-0.791286	0.0270185	0.318702	0.155751	0.737024	1	-0.724005	0.0425686	0.228483	0.0767219	0.82498	0.975861	-0.849543	0.0608265	1
CENPK1137D_2178	EIW07591.1	PNS1	Pns1p	-0.00295527	0.992374	0.998471	-0.218477	0.588539	0.843466	-0.0858578	0.75197	0.924222	-0.0743905	0.787536	0.971573	0.156071	0.708566	0.994096
CENPK1137D_2179	EIW07592.1	YRR1, PDR2	Yrr1p	-0.493819	0.0886017	0.507387	-0.118038	0.736657	0.916986	-0.441732	0.119677	0.410169	0.0615291	0.810096	0.974909	-0.293018	0.424874	0.9926
CENPK1137D_218	EIW08448.1	SSO2	Sso2p	-0.0805048	0.773096	0.95427	0.249938	0.473123	0.786952	0.193014	0.475491	0.780447	0.283084	0.225	0.871545	-0.0295226	0.936945	0.997629
CENPK1137D_2180	EIW07593.1	DDP1	Ddp1p	-0.0380169	0.922202	0.984474	-0.327269	0.33914	0.702155	-0.0560288	0.875349	0.961321	-0.00888659	0.975778	0.994031	0.297427	0.491341	0.994096
CENPK1137D_2181	EIW07594.1	YOL163W	hypothetical protein	-0.403561	0.357878	0.801691	-0.5153	0.247849	1	0.157073	0.700586	0.900486	0.567906	0.109546	0.808652	0.6968	0.16887	1
CENPK1137D_2182	EIW07595.1	GAS4	Gas4p	1.08561	0.0153846	0.246425	-0.73002	0.155367	1	0.457278	0.346281	0.686143	-0.619627	0.117214	0.814235	1.21142	0.0292553	1
CENPK1137D_2183	EIW07596.1	GET4, ENV8	Get4p	-0.302566	0.330164	0.79099	-0.234702	0.592593	0.84408	-0.188272	0.532815	0.816198	0.123442	0.649207	0.95514	0.0703678	0.877138	0.997629
CENPK1137D_2184	EIW07597.1	SEY1	Sey1p	0.0474394	0.864124	0.973958	0.482077	0.160549	0.504383	0.154141	0.567294	0.837258	0.116674	0.608745	0.951431	-0.299041	0.419284	0.9926
CENPK1137D_2185	EIW07598.1	SWT1	Swt1p	0.634041	0.157278	0.626123	0.521226	0.216244	1	1.05544	0.0148651	0.125513	0.431423	0.165766	0.839066	0.566584	0.302848	1
CENPK1137D_2186	EIW07599.1	RPS28A, RPS33A	Rps28ap	0.392288	0.658096	0.918501	-0.702388	0.0800345	0.365357	0.197981	0.821316	0.949465	-0.183981	0.806893	0.974909	0.925993	0.046493	0.870335
CENPK1137D_2187	EIW07600.1	GLN4	Gln4p	-0.190354	0.552011	0.882248	0.202845	0.559125	0.830878	-0.169618	0.597307	0.853789	0.0320744	0.89629	0.986253	-0.33996	0.391247	0.9926
CENPK1137D_2188	EIW07601.1	LCB4	Lcb4p	-0.0502001	0.875776	0.976351	0.727978	0.087701	0.378454	0.0635961	0.846558	0.95334	0.125085	0.647701	0.954636	-0.626215	0.171056	0.978818
CENPK1137D_2189	EIW07602.1	YRM1	Yrm1p	-0.179337	0.641112	0.912094	-0.314852	0.543687	1	-0.622331	0.122341	0.412611	-0.433026	0.208732	0.85389	-0.270907	0.611883	1
CENPK1137D_219	EIW08449.1	ADD37	Add37p	0.662654	0.0440132	0.385992	-0.166459	0.63871	0.8663	0.512646	0.116286	0.40492	-0.141168	0.581117	0.951431	0.708412	0.0849004	0.955175
CENPK1137D_2190	EIW07603.1	DCS2	Dcs2p	-0.54943	0.046532	0.395481	-0.889125	0.0202802	0.165417	-0.949456	0.00137557	0.0271933	-0.392402	0.122657	0.814393	-0.0374578	0.923154	0.997629
CENPK1137D_2191	EIW07604.1	MED4	Med4p	0.184921	0.584394	0.896835	0.0362197	0.928555	0.985518	0.126118	0.698765	0.899847	-0.0493251	0.866399	0.982855	0.121866	0.780341	0.997629
CENPK1137D_2192	EIW07605.1	ALE1, LCA1, LPT1, SLC4	Ale1p	0.108345	0.698664	0.931299	0.0747728	0.840243	0.950709	0.0223307	0.933376	0.982267	-0.077516	0.748779	0.96797	-0.0278679	0.942703	0.997629
CENPK1137D_2193	EIW07606.1	YOL131W	hypothetical protein	-0.927738	0.118409	0.57168	-0.817757	0.292722	1	-0.777209	0.194615	0.5224	0.157182	0.801045	0.974909	0.0559482	0.940521	1
CENPK1137D_2194	EIW07607.1	HEM15	Hem15p	0.202862	0.47007	0.847204	-0.360086	0.342413	0.705535	0.145616	0.612659	0.861711	-0.0493694	0.842616	0.977162	0.52909	0.177912	0.978818
CENPK1137D_2195	EIW07608.1	MPC54	Mpc54p	-0.0305673	0.940464	0.986095	-0.239409	0.657027	1	-0.592704	0.141836	0.448359	-0.554478	0.176296	0.83924	-0.31992	0.541212	1
CENPK1137D_2196	EIW07609.1	GAC1	Gac1p	-1.7557	1.59259e-06	0.000333586	-0.413964	0.401811	1	-1.39526	0.000192594	0.00708694	0.36864	0.381526	0.924947	-0.950955	0.0277707	0.738717
CENPK1137D_2197	EIW07610.1	SYC1	Syc1p	0.279943	0.425016	0.832063	0.417146	0.321636	1	0.276244	0.429631	0.751371	0.00604749	0.983596	0.995949	-0.108699	0.81605	1
CENPK1137D_2198	EIW07611.1	DCI1, ECI2	Dci1p	-0.739462	0.0118371	0.219269	-0.0863635	0.807747	0.941723	-0.773041	0.00433177	0.0563026	-0.0245535	0.925867	0.98882	-0.658854	0.0708139	0.928608
CENPK1137D_2199	EIW07612.1	LAS17, BEE1	Las17p	-0.262314	0.501978	0.865145	-0.330749	0.449787	1	-1.03787	0.00858903	0.0885907	-0.765248	0.0130324	0.568752	-0.671259	0.166164	0.978818
CENPK1137D_22	EIW08252.1	GIS4	Gis4p	-0.438523	0.234243	0.710517	-0.584601	0.204367	1	-0.77967	0.0424	0.2284	-0.331515	0.345258	0.907853	-0.163363	0.723174	1
CENPK1137D_220	EIW08450.1	RTP1	hypothetical protein	-0.119574	0.720259	0.938522	0.245117	0.532904	1	0.0874494	0.786788	0.941104	0.216363	0.454113	0.943761	-0.125896	0.766823	0.997629
CENPK1137D_2200	EIW07613.1	SER1, ADE9	Ser1p	0.0188334	0.941999	0.986095	0.317602	0.330964	0.692729	0.376554	0.130868	0.427795	0.367764	0.0941239	0.808652	0.087549	0.799832	0.997629
CENPK1137D_2201	EIW07614.1	GSP2, CNR2	Gsp2p	-0.0753327	0.798223	0.96119	-0.155499	0.627878	0.860713	-0.32392	0.259806	0.598269	-0.239674	0.286687	0.893446	-0.140506	0.701548	0.994096
CENPK1137D_2202	EIW07615.1	YOR186W	hypothetical protein	-0.207184	0.736712	0.944178	-0.213301	0.740873	1	0.23381	0.690986	0.896191	0.450958	0.405773	0.930514	0.476486	0.500272	1
CENPK1137D_2203	EIW07616.1	TUF1	Tuf1p	0.526654	0.0491587	0.401979	0.722837	0.0656264	0.323547	1.1313	3.36919e-05	0.00208507	0.615048	0.0108368	0.515962	0.432993	0.282217	0.9926
CENPK1137D_2204	EIW07617.1	ALR1, SWC3	Alr1p	-0.660639	0.0442177	0.385992	-0.51119	0.172149	0.520074	-0.522006	0.0987958	0.370829	0.147606	0.606948	0.951431	0.016689	0.966607	0.997629
CENPK1137D_2205	EIW07618.1	MSB1	Msb1p	-0.371455	0.280755	0.74804	0.377153	0.387116	1	-0.396174	0.250915	0.588004	-0.0153114	0.960401	0.993016	-0.740475	0.101627	0.978818
CENPK1137D_2206	EIW07619.1	IES4	Ies4p	0.0933396	0.801433	0.96253	-0.193145	0.681485	1	-0.109511	0.76974	0.932178	-0.194449	0.496404	0.945355	0.117213	0.822475	0.997629
CENPK1137D_2207	EIW07620.1	SPR1, SSG1	Spr1p	-0.272558	0.529133	0.876684	0.0771431	0.890156	1	-0.104398	0.810909	0.946662	0.178844	0.650095	0.955579	-0.143697	0.806088	1
CENPK1137D_2208	EIW07621.1	ULS1, DIS1, RIS1, TID4	Uls1p	2.36574	0.110423	0.556305	-7.57528	0.000129286	1	-4.12295	0.293122	0.633188	-6.47498	0.00175867	0.281697	3.48943	0.0125437	1
CENPK1137D_2209	EIW07622.1	ULS1, DIS1, RIS1, TID4	Uls1p	-0.690765	0.0419505	0.383256	-0.682434	0.096075	1	-0.73176	0.0319634	0.19641	-0.0309419	0.920024	0.98882	-0.020396	0.961613	0.997629
CENPK1137D_221	EIW08451.1	YMR187C	hypothetical protein	0.253416	0.578335	0.896835	1.0351	0.0311919	1	0.437981	0.324029	0.664585	0.19491	0.539634	0.948215	-0.559615	0.35112	1
CENPK1137D_2210	EIW07623.1	THI72	Thi72p	-0.654443	0.388197	0.814012	0.699093	0.49423	1	0.15209	0.833627	0.951324	0.818591	0.217398	0.861679	-0.498686	0.650803	1
CENPK1137D_2211	EIW07624.1	PEX27	Pex27p	0.137895	0.687584	0.926708	0.254446	0.610171	1	0.0460539	0.892668	0.969108	-0.0833623	0.767051	0.968227	-0.172411	0.748049	0.997629
CENPK1137D_2212	EIW07625.1	TOA1	Toa1p	0.202875	0.578867	0.896835	-0.358342	0.42052	0.753651	-0.186578	0.624629	0.86536	-0.377343	0.189429	0.846616	0.211638	0.668088	0.994096
CENPK1137D_2213	EIW07626.1	SLK19	Slk19p	0.743711	0.118204	0.571197	0.0619569	0.901103	1	0.0683594	0.89139	0.969108	-0.663798	0.0257263	0.634502	0.0458545	0.941609	1
CENPK1137D_2214	EIW07627.1	LIP5	Lip5p	0.38918	0.15551	0.624563	0.547178	0.101624	0.408301	0.502998	0.0608452	0.283459	0.123242	0.578299	0.951431	-0.0121682	0.973726	0.997629
CENPK1137D_2215	EIW07628.1	VPS68	Vps68p	0.2428	0.445388	0.837609	-0.309252	0.38384	0.728302	0.326976	0.29352	0.633575	0.092182	0.662119	0.958308	0.659133	0.1131	0.978818
CENPK1137D_2216	EIW07629.1	MCA1, YCA1	Mca1p	-0.287556	0.311889	0.778704	-0.899955	0.0114869	0.118698	-0.195392	0.484695	0.788396	0.10061	0.666154	0.958308	0.728808	0.055875	0.896325
CENPK1137D_2217	EIW07630.1	BFR1	Bfr1p	0.0894694	0.771875	0.953685	0.721433	0.0239847	0.182189	0.325424	0.283696	0.625713	0.247021	0.26738	0.891782	-0.362296	0.342374	0.9926
CENPK1137D_2218	EIW07631.1	MRM1, PET56	Mrm1p	0.229483	0.472992	0.847899	0.0388554	0.914465	0.979644	0.344094	0.262707	0.602148	0.125236	0.667382	0.958426	0.337307	0.372604	0.9926
CENPK1137D_2219	EIW07632.1	HIS3, HIS10, HIS8	His3p	-0.0720667	0.813443	0.964489	-0.422585	0.221742	0.582203	-0.183114	0.536637	0.817261	-0.10233	0.658743	0.957692	0.264674	0.497319	0.994096
CENPK1137D_222	EIW08452.1	MRPS17	Mrps17p	0.635651	0.071964	0.466566	1.16021	0.0123113	0.124878	0.95644	0.00744772	0.0804768	0.33339	0.259158	0.883084	-0.162848	0.752229	0.997629
CENPK1137D_2220	EIW07633.1	DED1, SPP81	Ded1p	-0.874639	0.00679985	0.164521	-0.737282	0.0996702	0.405396	-0.581441	0.0869219	0.347305	0.302071	0.338145	0.907246	0.179893	0.686634	0.994096
CENPK1137D_2221	EIW07634.1	GEP3, AIM40, FMP38, MTG3	Gep3p	0.55404	0.0979772	0.532109	0.719655	0.07671	0.35574	0.783851	0.0188261	0.145842	0.240173	0.405027	0.930514	0.0932708	0.836095	1
CENPK1137D_2222	EIW07635.1	NOC2	Noc2p	0.0477986	0.893175	0.98252	0.315931	0.418638	0.752701	0.0761356	0.830984	0.950832	0.039679	0.880381	0.985597	-0.203617	0.655693	0.994096
CENPK1137D_2223	EIW07636.1	RET1, PDS2, RPC128, RPC2	Ret1p	-0.112783	0.693467	0.928602	-0.398696	0.258925	0.624797	0.0262785	0.925478	0.980193	0.148335	0.547736	0.951431	0.452605	0.22472	0.978818
CENPK1137D_2224	EIW07637.1	PTP2	Ptp2p	0.449297	0.158439	0.627089	-1.3212	0.00405088	0.0621597	-0.137199	0.735403	0.917413	-0.578925	0.104678	0.808652	1.21618	0.00439522	0.329144
CENPK1137D_2225	EIW07638.1	NPT1	Npt1p	0.151401	0.560228	0.886754	-0.441097	0.165248	0.511692	-0.0486584	0.848506	0.953936	-0.190405	0.386284	0.927077	0.424035	0.212668	0.978818
CENPK1137D_2226	EIW07639.1	YGK3	Ygk3p	-0.178038	0.669303	0.923163	-0.529236	0.233875	1	0.0108003	0.979389	0.997293	0.195472	0.582946	0.951431	0.563714	0.248608	1
CENPK1137D_2227	EIW07640.1	RPB10	Rpb10p	0.617834	0.0846244	0.50094	-0.0658365	0.883311	0.969271	0.417698	0.21818	0.548473	-0.190094	0.528967	0.948215	0.519419	0.289661	0.9926
CENPK1137D_2228	EIW07641.1	MGM1, MNA1	Mgm1p	0.517728	0.0815873	0.491509	1.19657	0.00192586	0.0378679	0.780504	0.0117093	0.108266	0.27456	0.30238	0.896903	-0.379172	0.358679	0.9926
CENPK1137D_2229	EIW07642.1	STE4, HMD2	Ste4p	-0.239752	0.441816	0.835244	-0.662734	0.0864151	0.375922	-0.45758	0.169992	0.488182	-0.2101	0.465191	0.943761	0.230495	0.559669	0.994096
CENPK1137D_223	EIW08453.1	COX14	Cox14p	0.706003	0.0386168	0.375949	0.11172	0.768011	0.928971	0.508584	0.149985	0.45943	-0.186737	0.551429	0.951431	0.427539	0.279191	0.990268
CENPK1137D_2230	EIW07643.1	SAS5	Sas5p	0.190042	0.56351	0.889013	-0.308885	0.395233	0.736315	0.418641	0.186306	0.512526	0.238542	0.391018	0.929768	0.756666	0.0569876	0.896325
CENPK1137D_2231	EIW07644.1	SPR2	hypothetical protein	1.65689	0.0483965	0.400558	1.36799	0.0639457	1	2.52294	0.000413715	0.0118419	0.878065	0.113629	0.814235	1.1836	0.304487	1
CENPK1137D_2232	EIW07645.1	AIM41	Aim41p	0.345209	0.172956	0.65027	-0.137281	0.655981	0.877942	-0.0544259	0.826186	0.950002	-0.390018	0.0658143	0.75737	0.11278	0.732468	0.995544
CENPK1137D_2233	EIW07646.1	RUD3, GRP1	Rud3p	-0.196799	0.584757	0.896835	0.901013	0.0521422	1	0.0259099	0.940985	0.98512	0.233	0.462231	0.943761	-0.841508	0.0900388	1
CENPK1137D_2234	EIW07647.1	RFC1, CDC44	Rfc1p	-0.7621	0.0170435	0.254997	0.03022	0.942399	0.989447	-0.323195	0.295715	0.637209	0.448301	0.120461	0.814235	-0.32685	0.447047	0.9926
CENPK1137D_2235	EIW07648.1	STE13, YCI1	Ste13p	-0.148308	0.64921	0.91572	-0.432682	0.274107	0.636615	-0.0220872	0.948526	0.987502	0.134393	0.668995	0.958435	0.438927	0.26676	0.989823
CENPK1137D_2236	EIW07649.1	RCN2	Rcn2p	0.0261577	0.937053	0.986095	-1.18955	0.000496348	0.0142328	-0.154643	0.651259	0.877398	-0.173809	0.512564	0.945355	1.05984	0.00650955	0.374441
CENPK1137D_2237	EIW07650.1	RPL25	Rpl25p	0.237534	0.473768	0.848439	-0.304969	0.33031	0.691781	0.206098	0.508419	0.802233	-0.0224224	0.925933	0.98882	0.537376	0.163303	0.978818
CENPK1137D_2238	EIW07651.1	MCT1	Mct1p	0.119776	0.678448	0.92511	0.406703	0.281847	0.641851	0.00406536	0.98869	0.998359	-0.105492	0.676344	0.958716	-0.367986	0.358101	0.9926
CENPK1137D_2239	EIW07652.1	ODC2	Odc2p	-0.240212	0.426371	0.832311	-0.460377	0.217138	0.578684	-0.299352	0.324375	0.664864	-0.051278	0.839599	0.977162	0.184264	0.643238	0.994096
CENPK1137D_224	EIW08454.1	CUE4	Cue4p	0.446336	0.165202	0.64172	-0.0904808	0.814217	0.942103	0.396479	0.204767	0.534082	-0.0412746	0.864052	0.982855	0.510179	0.237513	0.978818
CENPK1137D_2240	EIW07653.1	DSC3	hypothetical protein	0.15573	0.632584	0.908506	-0.0870152	0.819746	0.943322	0.050976	0.873179	0.961288	-0.0947337	0.740639	0.965649	0.169078	0.67892	0.994096
CENPK1137D_2241	EIW07654.1	RPB8	Rpb8p	0.336684	0.320782	0.785237	-0.151476	0.665063	0.885521	0.520784	0.102251	0.374104	0.194309	0.50128	0.945355	0.70234	0.0701316	0.928608
CENPK1137D_2242	EIW07655.1	ISU2, NUA2	Isu2p	0.201977	0.55838	0.886204	0.449702	0.345414	1	0.252373	0.448077	0.765204	0.0593703	0.844282	0.977325	-0.162556	0.750134	0.997629
CENPK1137D_2243	EIW07656.1	HER1	Her1p	-0.620609	0.0350071	0.357432	-0.403817	0.273438	0.636604	-0.793955	0.00378121	0.0507203	-0.164251	0.537395	0.948215	-0.363264	0.335026	0.9926
CENPK1137D_2244	EIW07657.1	MCP1	hypothetical protein	0.0994069	0.739213	0.944377	0.171666	0.645619	0.871206	0.21896	0.457703	0.772182	0.128615	0.625966	0.951431	0.0741959	0.850075	0.997629
CENPK1137D_2245	EIW07658.1	WTM2	Wtm2p	-0.1169	0.741006	0.944377	0.409627	0.33537	1	-0.0363418	0.918742	0.977791	0.092082	0.765622	0.968227	-0.411027	0.36739	0.9926
CENPK1137D_2246	EIW07659.1	WTM1	Wtm1p	-0.320369	0.198309	0.679595	-1.10353	0.00289349	0.0488063	-0.654656	0.0165237	0.134712	-0.326537	0.168837	0.83924	0.472133	0.202929	0.978818
CENPK1137D_2247	EIW07660.1	MKK1, SSP32	Mkk1p	-0.25203	0.460627	0.840354	0.923669	0.0485798	1	-0.0913416	0.786775	0.941104	0.170939	0.576879	0.951431	-0.978936	0.0461051	1
CENPK1137D_2248	EIW07661.1	MDH2	Mdh2p	-0.929232	0.000389032	0.0282427	-0.745789	0.0639614	0.320365	-1.30551	0.000169287	0.00644709	-0.36939	0.25132	0.882963	-0.534149	0.108896	0.978818
CENPK1137D_2249	EIW07662.1	MGE1, YGE1	Mge1p	0.415698	0.16655	0.643502	0.417525	0.221816	0.582203	0.633497	0.021566	0.156389	0.228863	0.400138	0.930514	0.249826	0.486287	0.994096
CENPK1137D_225	EIW08455.1	GCV2, GSD2	Gcv2p	-0.690094	0.00832965	0.188229	0.123976	0.71746	0.909646	-0.590956	0.0190055	0.146471	0.10929	0.630499	0.95181	-0.686892	0.0527153	0.896325
CENPK1137D_2250	EIW07663.1	KIN4, KIN3, KIN31	Kin4p	-0.305562	0.417618	0.829362	-0.0963205	0.844595	1	-0.0799153	0.837163	0.952003	0.234328	0.50865	0.945355	0.0509141	0.919826	1
CENPK1137D_2251	EIW07664.1	RPL33B, RPL37B	Rpl33bp	0.192276	0.543436	0.878644	-0.651283	0.0595078	0.306078	-0.253087	0.411478	0.73749	-0.435302	0.10998	0.809391	0.43009	0.252761	0.989823
CENPK1137D_2252	EIW07665.1	DFR1	Dfr1p	-0.152773	0.661442	0.919872	-0.709073	0.0836489	1	-0.550766	0.123081	0.413495	-0.38906	0.207985	0.85389	0.185955	0.666895	0.994096
CENPK1137D_2253	EIW07666.1	HES1, OSH5	Hes1p	0.953424	0.178492	0.657995	-0.878638	0.304192	1	0.0700558	0.928418	0.981573	-0.873884	0.148446	0.836552	0.986261	0.293507	1
CENPK1137D_2254	EIW07667.1	YOR238W	hypothetical protein	0.45116	0.180463	0.658275	0.428056	0.386179	1	0.370494	0.270475	0.612755	-0.0709445	0.80793	0.974909	-0.0204237	0.96928	0.997629
CENPK1137D_2255	EIW07668.1	ABP140, TRM140, YOR240W	Abp140p	-0.128728	0.821304	0.966678	0.405696	0.498062	1	0.0279823	0.954325	0.989508	0.166727	0.753144	0.968017	-0.346235	0.584162	1
CENPK1137D_2256	EIW07669.1	MET7, MET23	Met7p	-0.158002	0.619632	0.903015	0.0184135	0.96229	0.990366	-0.411573	0.16459	0.480877	-0.244649	0.395379	0.929768	-0.397452	0.325884	0.9926
CENPK1137D_2257	EIW07670.1	SSP2	Ssp2p	0.958687	0.140367	0.603829	0.256483	0.754176	1	0.524302	0.473901	0.779483	-0.422865	0.432782	0.940521	0.305257	0.745467	1
CENPK1137D_2258	EIW07671.1	PUS7	Pus7p	-0.332115	0.282809	0.7501	-0.659721	0.0845905	0.370306	-0.702045	0.0243524	0.167098	-0.360587	0.20671	0.85389	-0.0113856	0.97676	0.997629
CENPK1137D_2259	EIW07672.1	TRM13	Trm13p	-0.0305334	0.91532	0.984474	-0.0112799	0.974926	0.994528	0.0846019	0.775305	0.935796	0.12397	0.634244	0.95181	0.126547	0.734512	0.995544
CENPK1137D_226	EIW08456.1	SGS1	Sgs1p	-0.741551	0.0387217	0.375949	-0.302676	0.499394	1	-0.563964	0.121703	0.412611	0.186407	0.598133	0.951431	-0.2334	0.595974	1
CENPK1137D_2260	EIW07673.1	ESA1, KAT5, TAS1	Esa1p	0.228379	0.491264	0.861184	0.401135	0.311796	0.673925	0.474074	0.150078	0.45943	0.256229	0.368654	0.91843	0.107295	0.804885	0.997629
CENPK1137D_2261	EIW07674.1	DGA1	Dga1p	0.337044	0.240164	0.717857	0.580639	0.0986174	0.403203	0.388793	0.160403	0.47347	0.0607245	0.806337	0.974909	-0.163761	0.663506	0.994096
CENPK1137D_2262	EIW07675.1	ENV9	hypothetical protein	0.00534258	0.986323	0.99657	-0.379316	0.301413	0.662724	-0.121481	0.686787	0.894153	-0.116195	0.684021	0.959637	0.287648	0.446324	0.9926
CENPK1137D_2263	EIW07676.1	SRL1	Srl1p	0.608497	0.0325965	0.343462	0.975005	0.00153975	0.0317693	0.396201	0.152967	0.463324	-0.202071	0.340344	0.907853	-0.546109	0.12724	0.978818
CENPK1137D_2264	EIW07677.1	APC5, RMC1	Apc5p	0.0724865	0.841414	0.969508	0.634053	0.232434	1	0.209881	0.562612	0.834646	0.148745	0.644358	0.953579	-0.384311	0.495934	1
CENPK1137D_2265	EIW07678.1	CLP1	Clp1p	-0.399882	0.239969	0.717667	-0.0888968	0.824149	0.944526	-0.00379591	0.991013	0.999031	0.404752	0.19474	0.851787	0.113498	0.783915	0.997629
CENPK1137D_2266	EIW07679.1	TUM1	Tum1p	-0.145948	0.583604	0.896835	-0.178642	0.620825	0.85828	-0.0813569	0.754168	0.92477	0.0740149	0.743832	0.967266	0.123462	0.743788	0.996602
CENPK1137D_2267	EIW07680.1	TMA16	Tma16p	0.488998	0.171463	0.647564	-0.0861697	0.832147	1	0.0974712	0.778998	0.937759	-0.380264	0.212361	0.85459	0.218464	0.624998	0.994096
CENPK1137D_2268	EIW07681.1	NAT5, ARD2, NAA50, ROG2	Nat5p	-0.0768297	0.848442	0.971602	0.278346	0.521659	1	0.0110369	0.977684	0.996905	0.0970651	0.74248	0.966791	-0.235418	0.646738	0.994096
CENPK1137D_2269	EIW07682.1	SEC63, PTL1	Sec63p	0.252577	0.345919	0.798601	0.398565	0.226788	0.58852	0.528435	0.0412453	0.225524	0.285425	0.20093	0.85389	0.15818	0.656164	0.994096
CENPK1137D_227	EIW08457.1	SPG5	Spg5p	0.0250763	0.924506	0.984474	0.116957	0.774581	0.931609	0.216094	0.390996	0.722749	0.199583	0.35449	0.909496	0.120772	0.777313	0.997629
CENPK1137D_2270	EIW07683.1	TRM11	Trm11p	0.0785261	0.838098	0.969159	0.282493	0.489361	1	0.196774	0.610844	0.861382	0.129399	0.667422	0.958426	-0.0523629	0.912138	0.997629
CENPK1137D_2271	EIW07684.1	OSW1	Osw1p	1.40034	0.287259	0.753083	-0.389965	0.841647	1	0.574357	0.71735	0.906425	-0.81676	0.473232	0.943761	1.00568	0.642944	1
CENPK1137D_2272	EIW07685.1	TRE2	Tre2p	-0.0841674	0.771723	0.953685	0.316935	0.352536	0.709206	0.0837182	0.762251	0.929516	0.176779	0.463601	0.943761	-0.202261	0.588046	0.994096
CENPK1137D_2273	EIW07686.1	CDC31, DSK1	Cdc31p	1.04073	0.0129093	0.226788	-0.690639	0.133922	0.461247	0.299477	0.391245	0.722749	-0.730828	0.0525146	0.745081	1.0269	0.0374152	0.794122
CENPK1137D_2274	EIW07687.1	HNT3	Hnt3p	0.664209	0.0710797	0.464149	-0.447252	0.332674	1	0.129965	0.754454	0.92477	-0.525437	0.128196	0.830149	0.606142	0.202696	1
CENPK1137D_2275	EIW07688.1	RPT4, CRL13, PCS1, SUG2	Rpt4p	0.183789	0.471776	0.847899	0.0526688	0.864722	0.962039	-0.0812242	0.744412	0.921379	-0.255278	0.227492	0.871545	-0.102178	0.759267	0.997629
CENPK1137D_2276	EIW07689.1	GCD1, TRA3	Gcd1p	0.122368	0.675398	0.925052	0.382683	0.278357	0.639582	0.198619	0.490084	0.78984	0.0860041	0.719627	0.963555	-0.150956	0.69724	0.994096
CENPK1137D_2277	EIW07690.1	RPN8	Rpn8p	0.505042	0.0762589	0.475179	0.507921	0.232352	0.595769	0.285644	0.311227	0.651759	-0.209273	0.335026	0.90684	-0.183514	0.690243	0.994096
CENPK1137D_2278	EIW07691.1	GPN2	hypothetical protein	0.238987	0.471171	0.847802	0.169919	0.66944	1	-0.161423	0.611766	0.861692	-0.389866	0.188328	0.846403	-0.298527	0.47632	0.9926
CENPK1137D_2279	EIW07692.1	DSE3	Dse3p	0.0693027	0.813599	0.964489	-1.2379	0.00250095	0.0443596	-0.409363	0.231786	0.564329	-0.47143	0.133488	0.831895	0.859853	0.0268788	0.733177
CENPK1137D_228	EIW08458.1	GYL1, APP2	Gyl1p	0.560145	0.166725	0.643502	-0.0701311	0.883619	1	0.235482	0.578271	0.842985	-0.315446	0.358614	0.911583	0.340701	0.519287	1
CENPK1137D_2280	EIW07693.1	RBL2	Rbl2p	0.535421	0.14637	0.607801	0.211177	0.635038	1	0.45212	0.277403	0.618686	-0.0730311	0.830321	0.976267	0.271864	0.561375	0.994096
CENPK1137D_2281	EIW07694.1	HRP1, NAB4, NAB5	Hrp1p	-0.230292	0.408209	0.823204	0.185952	0.566935	0.8334	0.0149984	0.953919	0.989508	0.255251	0.287147	0.893446	-0.139923	0.687016	0.994096
CENPK1137D_2282	EIW07695.1	PNT1	Pnt1p	1.04513	0.00138379	0.0649663	1.45858	0.000140548	0.00582683	1.4947	7.14854e-06	0.000608296	0.460922	0.104166	0.808652	0.0691949	0.875385	0.997629
CENPK1137D_2283	EIW07696.1	HRK1	Hrk1p	-0.75008	0.0505983	0.40583	-0.105126	0.877405	1	-1.47808	0.000322933	0.00993612	-0.718625	0.0730811	0.765384	-1.33337	0.0317009	1
CENPK1137D_2284	EIW07697.1	PAC1	Pac1p	-0.077598	0.881085	0.978864	0.959003	0.166062	1	0.107663	0.833937	0.951324	0.194692	0.669813	0.958435	-0.817561	0.276561	1
CENPK1137D_2285	EIW07698.1	VPH1	Vph1p	0.0745465	0.796768	0.960638	0.357447	0.353263	0.709206	0.406868	0.13195	0.430042	0.340822	0.132594	0.831895	0.0722442	0.861896	0.997629
CENPK1137D_2286	EIW07699.1	FSF1	Fsf1p	0.156568	0.57075	0.891678	0.25161	0.426375	0.759397	0.150198	0.570635	0.83896	0.00382902	0.986521	0.996343	-0.0693024	0.84185	0.997629
CENPK1137D_2287	EIW07700.1	YTM1, CST14	Ytm1p	0.094473	0.757563	0.951276	-0.24435	0.493621	0.798673	0.111276	0.71094	0.905753	0.0258637	0.923064	0.98882	0.385048	0.309924	0.9926
CENPK1137D_2288	EIW07701.1	TPO4	Tpo4p	-0.767739	0.0037752	0.124604	-0.444189	0.214738	0.575478	-0.997893	0.000550495	0.0142762	-0.22193	0.404246	0.930514	-0.52646	0.125305	0.978818
CENPK1137D_2289	EIW07702.1	MOD5	Mod5p	-0.0409299	0.902262	0.98252	-0.0854722	0.844526	0.951537	-0.212649	0.517204	0.808233	-0.16242	0.580797	0.951431	-0.0921429	0.841232	0.997629
CENPK1137D_229	EIW08459.1	MRPL24	Mrpl24p	0.809461	0.00452442	0.134622	1.08838	0.00353557	0.0573862	1.03436	0.00031075	0.00967054	0.235802	0.318709	0.902594	-0.017959	0.965374	0.997629
CENPK1137D_2290	EIW07703.1	RIM20	Rim20p	0.0270268	0.930854	0.984474	0.238188	0.552893	0.828162	0.162549	0.613125	0.861959	0.146334	0.606118	0.951431	-0.0409358	0.922411	0.997629
CENPK1137D_2291	EIW07704.1	CAF20, CAF2, CAP20	Caf20p	-0.199307	0.540375	0.878644	-0.595323	0.0932829	0.392884	0.0507085	0.86628	0.95948	0.259441	0.318037	0.90163	0.671418	0.0905957	0.970543
CENPK1137D_2292	EIW07705.1	PAU20	Pau20p	-0.126639	0.928664	0.984474	0.91625	0.627028	1	0.807091	0.55595	0.829736	0.93632	0.473403	0.943761	-0.0741202	0.971804	1
CENPK1137D_2293	EIW07706.1	SMF1, SBS1	Smf1p	0.701915	0.00856868	0.19125	1.01202	0.0017583	0.0353532	1.1114	2.38595e-05	0.00162424	0.419742	0.0726435	0.765384	0.130086	0.707316	0.994096
CENPK1137D_2294	EIW07707.1	HEM4, SLU2	Hem4p	-0.289135	0.417294	0.829107	-0.653706	0.113133	1	-0.613002	0.0966409	0.367032	-0.314817	0.310317	0.898481	0.068289	0.876496	0.997629
CENPK1137D_2295	EIW07708.1	RFM1	Rfm1p	0.330684	0.399033	0.817932	0.112948	0.841508	1	-0.259692	0.495708	0.792376	-0.581605	0.11269	0.814235	-0.336692	0.560245	1
CENPK1137D_2296	EIW07709.1	FSH3	Fsh3p	-0.16733	0.605283	0.901097	0.425873	0.288511	1	-0.0175291	0.957077	0.989979	0.159681	0.579596	0.951431	-0.412361	0.330663	0.9926
CENPK1137D_2297	EIW07710.1	PLP2	Plp2p	0.00152288	0.996139	0.99889	0.0631282	0.87448	0.965946	-0.0747926	0.811895	0.946662	-0.0671216	0.809035	0.974909	-0.105575	0.802829	0.997629
CENPK1137D_2298	EIW07711.1	YOR283W	hypothetical protein	-0.153597	0.62298	0.904251	-0.349623	0.350217	0.707381	-0.385446	0.202304	0.531438	-0.222478	0.429583	0.940318	-0.00411801	0.991577	0.999987
CENPK1137D_2299	EIW07712.1	HUA2	Hua2p	-0.232091	0.512394	0.872225	0.344394	0.481646	1	0.265242	0.501104	0.797024	0.508538	0.158008	0.837933	-0.0515989	0.91493	1
CENPK1137D_23	EIW08253.1	TRM12, TYW2	Trm12p	-0.0441401	0.90261	0.98252	-0.157579	0.728622	1	0.0488038	0.896845	0.97084	0.101899	0.761974	0.968227	0.238889	0.611388	1
CENPK1137D_230	EIW08460.1	RPL36A, RPL39B	Rpl36ap	1.05236	0.00566749	0.148464	-0.58793	0.110332	0.42615	0.527643	0.108913	0.388179	-0.513572	0.155724	0.837933	1.14817	0.00169888	0.210715
CENPK1137D_2300	EIW07713.1	RDL1	Rdl1p	0.0838707	0.792129	0.958553	-0.520254	0.13478	0.461739	-0.0871829	0.76751	0.931816	-0.162988	0.483286	0.943761	0.455942	0.255665	0.989823
CENPK1137D_2301	EIW07714.1	RDL2, AIM42	Rdl2p	0.230781	0.46427	0.843649	0.229482	0.505101	0.804771	0.321594	0.277982	0.619142	0.100197	0.685211	0.959637	0.118395	0.762034	0.997629
CENPK1137D_2302	EIW07715.1	RRP36	Rrp36p	1.13266	0.0237964	0.300685	0.00706163	0.991388	1	0.149499	0.785321	0.940728	-0.970392	0.0135051	0.575024	0.184157	0.803314	1
CENPK1137D_2303	EIW07716.1	MPD1	Mpd1p	0.733568	0.0135596	0.233497	0.148352	0.704843	0.905663	0.840862	0.00363229	0.0497021	0.116369	0.625985	0.951431	0.71734	0.0922662	0.978818
CENPK1137D_2304	EIW07717.1	RPS19A	Rps19ap	0.0264568	0.93505	0.986095	-0.298906	0.350298	0.707381	-0.169745	0.576048	0.841584	-0.187193	0.439644	0.940521	0.159494	0.679166	0.994096
CENPK1137D_2305	EIW07718.1	YOR289W	hypothetical protein	0.11369	0.712807	0.935697	-0.0697457	0.831373	0.946766	0.170413	0.555709	0.829736	0.0660413	0.79098	0.971573	0.2689	0.468599	0.9926
CENPK1137D_2306	EIW07719.1	SNF2, GAM1, HAF1, SWI2, TYE3	Snf2p	-0.44113	0.185707	0.664555	-0.320861	0.363196	0.713104	-1.00656	0.00247424	0.0387205	-0.554411	0.0259712	0.634502	-0.651967	0.109436	0.978818
CENPK1137D_2307	EIW07720.1	YPK9	Ypk9p	-0.380125	0.385253	0.813281	0.335896	0.455204	1	-0.0958082	0.812982	0.946662	0.293432	0.414206	0.931933	-0.396403	0.442017	1
CENPK1137D_2308	EIW07721.1	YOR292C	hypothetical protein	0.261851	0.423773	0.831964	0.463825	0.214411	0.575049	0.259167	0.418357	0.741595	0.00571225	0.982333	0.995949	-0.174183	0.683124	0.994096
CENPK1137D_2309	EIW07722.1	RPS10A	Rps10ap	0.175078	0.604365	0.901097	-0.410263	0.221742	0.582203	0.30534	0.341109	0.681467	0.139362	0.568661	0.951431	0.740509	0.0667286	0.928608
CENPK1137D_231	EIW08461.1	ICY1	Icy1p	0.401272	0.422208	0.831206	-0.417473	0.418798	1	0.453611	0.364983	0.703577	0.0626158	0.883891	0.985597	0.903987	0.116251	1
CENPK1137D_2310	EIW07723.1	RRS1	Rrs1p	0.211236	0.503353	0.865851	-0.0927087	0.803087	0.940615	0.0553859	0.862909	0.958368	-0.145899	0.591232	0.951431	0.180045	0.654064	0.994096
CENPK1137D_2311	EIW07724.1	UAF30	Uaf30p	-0.0512735	0.893481	0.98252	0.426562	0.350056	1	0.424516	0.255749	0.593442	0.486933	0.157642	0.837933	0.0277235	0.95464	1
CENPK1137D_2312	EIW07725.1	YOR296W	hypothetical protein	-0.428688	0.229395	0.704615	0.0017729	0.997062	1	-0.318608	0.395999	0.7256	0.118404	0.735835	0.964712	-0.288242	0.54783	1
CENPK1137D_2313	EIW07726.1	TIM18	Tim18p	0.153823	0.67694	0.925052	0.903551	0.0252655	1	0.556727	0.0922004	0.359493	0.412556	0.193652	0.851787	-0.315586	0.486739	1
CENPK1137D_2314	EIW07727.1	MUM3	Mum3p	0.732602	0.6469	0.914355	4.44039	0.357259	1	-1.0221	0.667897	0.885348	-1.74764	0.337892	0.907246	-5.45255	0.147772	1
CENPK1137D_2315	EIW07728.1	RPL18A, RP28A	Rpl18bp	0.0251381	0.925302	0.984474	-0.537248	0.187222	0.541033	-0.118691	0.647472	0.876659	-0.135073	0.505732	0.945355	0.440068	0.307816	0.9926
CENPK1137D_2316	EIW07729.1	MUM3	Mum3p	0.841593	0.194021	0.673447	0.115119	0.851571	1	1.15491	0.0451309	0.236457	0.325245	0.538077	0.948215	1.07234	0.148475	1
CENPK1137D_2317	EIW07730.1	MBF1, SUF13	Mbf1p	-0.297228	0.374451	0.80635	-0.111849	0.749421	0.921973	-0.0347378	0.916814	0.976592	0.272407	0.31419	0.898544	0.103637	0.793195	0.997629
CENPK1137D_2318	EIW07731.1	BUD7	Bud7p	0.200447	0.552093	0.882248	-1.22723	0.000446564	0.0132468	-0.0151774	0.964188	0.993185	-0.20692	0.416634	0.932628	1.23835	0.00227018	0.243523
CENPK1137D_2319	EIW07732.1	RAX1	Rax1p	-0.0669717	0.827868	0.967749	-0.71482	0.0564711	0.296667	-0.208901	0.502238	0.797468	-0.133427	0.640114	0.952369	0.532955	0.163289	0.978818
CENPK1137D_232	EIW08462.1	YMR196W	hypothetical protein	-0.682551	0.0112666	0.213603	-0.129538	0.734397	0.916853	-0.910695	0.000959241	0.0211499	-0.21939	0.385271	0.927077	-0.75573	0.046672	0.870335
CENPK1137D_2320	EIW07733.1	CPA1	Cpa1p	0.102283	0.680945	0.925419	0.0270794	0.932448	0.986228	-0.00655725	0.980149	0.99737	-0.10023	0.663518	0.958308	-0.00455884	0.988747	0.999415
CENPK1137D_2321	EIW07734.1	ISW2	Isw2p	-0.456678	0.209098	0.685973	-0.0951787	0.816239	1	-0.384026	0.288899	0.629781	0.083345	0.778686	0.970497	-0.254435	0.57506	0.994096
CENPK1137D_2322	EIW07735.1	BIL1	hypothetical protein	0.549911	0.147579	0.609096	-0.034163	0.935512	1	0.855817	0.0190032	0.146471	0.316464	0.313002	0.898544	0.923513	0.0525725	1
CENPK1137D_2323	EIW07736.1	RRG7	Rrg7p	0.765906	0.0663494	0.452967	0.59642	0.296044	1	1.14578	0.00868081	0.0888641	0.391714	0.279686	0.892371	0.591049	0.353189	1
CENPK1137D_2324	EIW07737.1	MCH5	Mch5p	-0.580253	0.116067	0.5672	-0.561887	0.179225	1	-0.525271	0.121461	0.412611	0.0650083	0.854491	0.981529	0.0656084	0.875691	0.997629
CENPK1137D_2325	EIW07738.1	SLY41	Sly41p	-0.250454	0.443737	0.837608	-0.088094	0.842023	0.951423	-0.0933486	0.770349	0.932238	0.164799	0.589685	0.951431	0.0169359	0.969912	0.997629
CENPK1137D_2326	EIW07739.1	MCH4	Mch4p	0.485184	0.0786495	0.482348	0.554352	0.111901	0.428931	0.552104	0.0409068	0.224802	0.0754968	0.72501	0.963555	0.0226818	0.952619	0.997629
CENPK1137D_2327	EIW07740.1	SNU66	Snu66p	0.0688122	0.888248	0.981818	-0.896402	0.134314	1	-0.512912	0.334702	0.673929	-0.571738	0.198209	0.852084	0.420346	0.501872	1
CENPK1137D_2328	EIW07741.1	NOP58, NOP5	Nop58p	0.521572	0.132592	0.590915	0.137308	0.762478	0.927262	0.122678	0.715593	0.906167	-0.387741	0.105308	0.808652	0.026484	0.958725	0.997629
CENPK1137D_2329	EIW07742.1	DGK1, HSD1	Dgk1p	0.286122	0.306762	0.773797	-0.0986245	0.783463	0.93582	0.447579	0.102284	0.374104	0.170816	0.468489	0.943761	0.573128	0.133311	0.978818
CENPK1137D_233	EIW08463.1	VTI1	Vti1p	0.0207695	0.942277	0.986095	-0.0552968	0.873841	0.965603	0.136543	0.626829	0.866204	0.124708	0.603426	0.951431	0.223216	0.555123	0.994096
CENPK1137D_2330	EIW07743.1	RPL20B, RPL18A1	Rpl20ap	0.0620742	0.828312	0.967749	-0.297714	0.374714	0.723157	0.0991439	0.720511	0.907261	0.0463625	0.831364	0.976267	0.422389	0.258173	0.989823
CENPK1137D_2331	EIW07744.1	SPS4	Sps4p	0.369298	0.624564	0.905148	0.408118	0.572686	1	1.09524	0.122348	0.412611	0.736893	0.19252	0.851292	0.716171	0.429633	1
CENPK1137D_2332	EIW07745.1	SFG1	Sfg1p	-0.215469	0.571093	0.891678	1.04986	0.0353094	1	0.272437	0.45241	0.768984	0.498188	0.104398	0.808652	-0.738551	0.182461	1
CENPK1137D_2333	EIW07746.1	COT1	Cot1p	0.432949	0.108556	0.5552	0.419585	0.198255	0.556971	0.385684	0.128165	0.422766	-0.0387526	0.868616	0.982855	-0.0073765	0.982855	0.999385
CENPK1137D_2334	EIW07747.1	FAA1	Faa1p	-0.708252	0.00969677	0.200124	-0.787303	0.024291	0.183704	-0.666046	0.0186478	0.145288	0.0499888	0.850988	0.979185	0.146965	0.668337	0.994096
CENPK1137D_2335	EIW07748.1	0	hypothetical protein	1.52215	0.320332	0.785237	-1.83875	0.369755	1	-0.191211	0.937603	0.983725	-1.70732	0.307502	0.898285	1.67567	0.364792	1
CENPK1137D_2336	EIW07749.1	HSH49	Hsh49p	0.473177	0.187739	0.665634	-0.286793	0.476926	1	0.541129	0.129068	0.423679	0.0787396	0.804593	0.974909	0.86023	0.0469266	0.870335
CENPK1137D_2337	EIW07750.1	RRI2, CSN10	Rri2p	-0.883362	0.0281129	0.322242	0.32015	0.548527	1	-0.703949	0.0793162	0.329989	0.189331	0.625602	0.951431	-0.990875	0.0581953	1
CENPK1137D_2338	EIW07751.1	GNT1	Gnt1p	0.278136	0.349549	0.799857	0.648331	0.0484949	0.277092	0.619275	0.0171931	0.138307	0.35055	0.169062	0.83924	0.000111733	0.999751	0.999987
CENPK1137D_2339	EIW07752.1	PMT3	Pmt3p	0.113036	0.708643	0.934282	-0.034498	0.938091	0.988114	0.213774	0.463372	0.775016	0.110327	0.67199	0.958654	0.27242	0.557384	0.994096
CENPK1137D_234	EIW08464.1	CIK1	Cik1p	-0.532122	0.218123	0.695413	0.191903	0.73009	1	-0.48617	0.262337	0.602058	0.0570981	0.895209	0.986253	-0.644062	0.231106	1
CENPK1137D_2340	EIW07753.1	LDB19, ART1	Ldb19p	-0.434965	0.187797	0.665634	-0.156959	0.683334	0.893566	-0.4073	0.226182	0.556362	0.0387147	0.893102	0.986253	-0.216898	0.595673	0.994096
CENPK1137D_2341	EIW07754.1	PRO2	Pro2p	-0.393135	0.152045	0.617478	-0.174828	0.60369	0.851351	-0.174545	0.506982	0.800761	0.228601	0.330814	0.905843	0.0292455	0.934391	0.997629
CENPK1137D_2342	EIW07755.1	FRT1, HPH1	Frt1p	-0.4673	0.150244	0.616138	0.507998	0.210404	0.568288	-0.309396	0.330808	0.669982	0.16809	0.537569	0.948215	-0.782392	0.0722953	0.928608
CENPK1137D_2343	EIW07756.1	MYO2, CDC66	Myo2p	0.18987	0.54329	0.878644	-0.014278	0.971554	0.99449	-0.374082	0.233434	0.566343	-0.553554	0.0141186	0.575024	-0.321958	0.470585	0.9926
CENPK1137D_2344	EIW07757.1	SNC2	Snc2p	0.64238	0.0328461	0.345328	-0.604594	0.0712037	0.340294	0.0350996	0.904628	0.971147	-0.597952	0.0115967	0.535218	0.671179	0.0771658	0.936422
CENPK1137D_2345	EIW07758.1	PDR10	Pdr10p	-0.310498	0.318153	0.783546	-0.878953	0.0414491	0.252914	-1.13838	0.000914403	0.0204682	-0.821068	0.0135634	0.575024	-0.237346	0.549439	0.994096
CENPK1137D_2346	EIW07759.1	SCD5, FTB1, SCD7	Scd5p	-0.357531	0.299747	0.767215	-0.221893	0.63305	1	-0.859006	0.0120454	0.109882	-0.49118	0.109372	0.808652	-0.599454	0.20854	0.978818
CENPK1137D_2347	EIW07760.1	MIP1	Mip1p	-0.313157	0.407544	0.823204	-0.646498	0.136378	1	-0.686248	0.0720686	0.312987	-0.363856	0.298639	0.89362	-0.00920255	0.983538	0.999385
CENPK1137D_2348	EIW07761.1	MSN1, FUP1, HRB382, MSS10, PHD2	Msn1p	-0.379371	0.23081	0.706175	0.327297	0.405207	1	-0.197466	0.526587	0.813579	0.191408	0.501231	0.945355	-0.495676	0.224888	0.978818
CENPK1137D_2349	EIW07762.1	VMA4	Vma4p	-0.217423	0.525515	0.875413	-0.92251	0.00902639	0.10217	-0.435495	0.157038	0.468876	-0.209388	0.421094	0.934886	0.510432	0.214016	0.978818
CENPK1137D_235	EIW08465.1	TSL1	Tsl1p	-0.811323	0.00908417	0.194773	-0.788776	0.0361833	0.232723	-1.01722	0.000669207	0.0164167	-0.19721	0.50253	0.945355	-0.201901	0.591775	0.994096
CENPK1137D_2350	EIW07763.1	MRS2	Mrs2p	0.349063	0.399971	0.817966	0.487309	0.397412	1	0.560088	0.21292	0.542872	0.222122	0.574	0.951431	0.111278	0.85527	1
CENPK1137D_2351	EIW07764.1	ALA1, CDC64	Ala1p	0.086574	0.744135	0.944414	0.342527	0.267216	0.632591	-0.00545151	0.983214	0.997683	-0.0820495	0.698375	0.960128	-0.316046	0.35334	0.9926
CENPK1137D_2352	EIW07765.1	KRE5	Kre5p	-0.183149	0.59198	0.898923	-0.306066	0.499924	0.801934	-0.200885	0.525161	0.81297	-0.00978195	0.973079	0.993708	0.126668	0.791264	0.997629
CENPK1137D_2353	EIW07766.1	TEA1	Tea1p	-0.557024	0.126537	0.581795	-0.304145	0.483056	1	-0.768419	0.0354725	0.207466	-0.203268	0.5345	0.948215	-0.436593	0.331795	0.9926
CENPK1137D_2354	EIW07767.1	YOR338W	hypothetical protein	0.0828069	0.786621	0.957092	-1.42957	0.00010816	0.00482765	-0.542156	0.100158	0.372836	-0.616213	0.0338516	0.677736	0.916814	0.0141149	0.549235
CENPK1137D_2355	EIW07768.1	UBC11	Ubc11p	0.584081	0.326606	0.788378	-0.737882	0.238765	1	-0.140165	0.816266	0.948005	-0.717898	0.200167	0.853359	0.623447	0.339469	1
CENPK1137D_2356	EIW07769.1	RPA43	Rpa43p	0.0233954	0.944992	0.986095	0.136664	0.731193	0.915255	-0.146542	0.669593	0.886796	-0.159594	0.561298	0.951431	-0.249345	0.571316	0.994096
CENPK1137D_2357	EIW07770.1	RPA190, RRN1	Rpa190p	-0.536266	0.0539787	0.416874	-0.322806	0.381483	0.726756	-0.774951	0.00350514	0.048821	-0.22949	0.35617	0.909496	-0.425723	0.258475	0.989823
CENPK1137D_2358	EIW07771.1	YOR342C	hypothetical protein	-0.619857	0.0411576	0.381197	-0.0827156	0.829813	0.946403	-0.592823	0.0491955	0.248764	0.0366731	0.889619	0.986253	-0.476095	0.239204	0.978818
CENPK1137D_2359	EIW07772.1	PAP2, TRF4	Pap2p	-0.0245993	0.944642	0.986095	0.616636	0.231684	1	0.229346	0.517769	0.808531	0.264691	0.395844	0.929768	-0.348564	0.526589	1
CENPK1137D_236	EIW08466.1	CLN1	Cln1p	-0.492905	0.103981	0.545548	0.520663	0.180951	0.530979	-0.111627	0.719103	0.906536	0.392075	0.174603	0.83924	-0.599453	0.127088	0.978818
CENPK1137D_2360	EIW07773.1	TYE7, SGC1	Tye7p	-0.439342	0.393674	0.81443	0.8785	0.160667	1	0.00255375	0.995789	0.999031	0.450678	0.316338	0.900094	-0.840026	0.216704	1
CENPK1137D_2361	EIW07774.1	REV1	Rev1p	-0.248466	0.456987	0.840354	0.469126	0.325794	1	-0.340021	0.311279	0.651759	-0.0813494	0.775256	0.970052	-0.771956	0.123312	0.978818
CENPK1137D_2362	EIW07775.1	PYK2	Pyk2p	-0.795959	0.016326	0.254997	-0.876364	0.0346471	0.227071	-0.787352	0.0165195	0.134712	0.0169782	0.956644	0.992031	0.114069	0.786338	0.997629
CENPK1137D_2363	EIW07776.1	PUT4	Put4p	0.569996	0.0317865	0.33943	0.326374	0.318218	0.680944	0.465617	0.0802121	0.331942	-0.0951353	0.67061	0.958654	0.167129	0.629515	0.994096
CENPK1137D_2364	EIW07777.1	CIN1	Cin1p	-0.349382	0.314924	0.781713	0.0185631	0.965972	1	-0.41939	0.228826	0.56084	-0.0602509	0.85369	0.981257	-0.408713	0.351965	0.9926
CENPK1137D_2365	EIW07778.1	MNE1	Mne1p	0.172168	0.59856	0.901097	0.817718	0.0320515	0.215409	0.346292	0.262193	0.602058	0.183976	0.499652	0.945355	-0.437831	0.303861	0.9926
CENPK1137D_2366	EIW07779.1	MEK1, MRE4	Mek1p	1.09379	0.228448	0.702896	-0.598875	0.649934	1	0.354705	0.744327	0.921379	-0.730203	0.378058	0.923236	0.972367	0.488184	1
CENPK1137D_2367	EIW07780.1	TFB6	hypothetical protein	-0.066103	0.840418	0.969275	-0.130682	0.748466	1	-0.259022	0.435375	0.756924	-0.183422	0.53547	0.948215	-0.0983097	0.816486	0.997629
CENPK1137D_2368	EIW07781.1	SOG2	Sog2p	-0.146508	0.686026	0.926708	0.305635	0.469157	0.785199	0.162864	0.620053	0.863472	0.319731	0.324989	0.905843	-0.106727	0.812541	0.997629
CENPK1137D_2369	EIW07782.1	MSC6	Msc6p	0.134314	0.639662	0.911252	0.83942	0.0226946	0.176679	0.522958	0.0760176	0.323431	0.399823	0.115175	0.814235	-0.281181	0.474215	0.9926
CENPK1137D_237	EIW08467.1	ROT1	Rot1p	0.283519	0.299876	0.767215	0.997297	0.00219844	0.0411806	0.529267	0.0386631	0.216399	0.255758	0.287336	0.893446	-0.435494	0.209412	0.978818
CENPK1137D_2370	EIW07783.1	PTH4	hypothetical protein	1.38246	0.0200054	0.275125	-0.149292	0.797306	1	1.3036	0.0313269	0.194091	-0.066417	0.881057	0.985597	1.48354	0.0419881	1
CENPK1137D_2371	EIW07784.1	GDS1	Gds1p	-0.464866	0.178077	0.657995	0.122107	0.73996	0.917026	-0.589918	0.0788507	0.329275	-0.11462	0.648685	0.95514	-0.675963	0.116595	0.978818
CENPK1137D_2372	EIW07785.1	CIR2	Cir2p	-0.0234672	0.929624	0.984474	0.303891	0.388199	0.731346	0.155509	0.527773	0.814165	0.188408	0.401042	0.930514	-0.122525	0.740896	0.995809
CENPK1137D_2373	EIW07786.1	SNX3, GRD19	Snx3p	0.270867	0.488829	0.860428	0.37488	0.476835	1	0.377241	0.314426	0.653823	0.118397	0.718039	0.963555	0.0432595	0.940063	1
CENPK1137D_2374	EIW07787.1	HAP5	Hap5p	0.365412	0.31371	0.780122	0.453638	0.304741	1	0.584742	0.105926	0.382034	0.230962	0.447921	0.942451	0.168103	0.732661	1
CENPK1137D_2375	EIW07788.1	VTS1	Vts1p	-0.545187	0.195669	0.677003	-0.418002	0.38713	1	-0.452099	0.289161	0.629781	0.104008	0.786139	0.971573	-0.0019644	0.996901	1
CENPK1137D_2376	EIW07789.1	PDE2, SRA5	Pde2p	0.312808	0.357451	0.801691	-0.641736	0.159498	1	-0.254659	0.529157	0.814986	-0.559017	0.109585	0.808652	0.418422	0.341333	0.9926
CENPK1137D_2377	EIW07790.1	PRT1, CDC63, DNA26	Prt1p	-0.151818	0.626244	0.905769	0.0802091	0.807317	0.941723	-0.300436	0.327639	0.667285	-0.137491	0.551729	0.951431	-0.348623	0.362499	0.9926
CENPK1137D_2378	EIW07791.1	PRE10	Pre10p	0.146373	0.566325	0.890939	-0.210304	0.494937	0.799581	-0.0268732	0.912665	0.974937	-0.163685	0.443365	0.94177	0.212401	0.519018	0.994096
CENPK1137D_2379	EIW07792.1	PIP2, OAF2	Pip2p	-0.616921	0.0707073	0.463624	-0.0282259	0.942777	0.989447	-0.633624	0.0509162	0.255096	-0.00814819	0.98005	0.995289	-0.576237	0.139593	0.978818
CENPK1137D_238	EIW08468.1	RAD14	Rad14p	0.221833	0.595004	0.900609	0.204483	0.671936	1	0.442028	0.283389	0.625552	0.231115	0.42128	0.934918	0.277177	0.62644	1
CENPK1137D_2380	EIW07793.1	YOR365C	hypothetical protein	-0.714422	0.110917	0.556825	0.394398	0.516562	1	-0.16795	0.707435	0.903834	0.557667	0.198304	0.852084	-0.523301	0.396215	1
CENPK1137D_2381	EIW07794.1	SKM1	Skm1p	0.682217	0.0450153	0.387043	0.881572	0.0552979	0.293516	0.625543	0.0659118	0.298384	-0.0458761	0.858304	0.982055	-0.217767	0.676846	0.994096
CENPK1137D_2382	EIW07795.1	SCP1	Scp1p	-0.203815	0.57945	0.896835	-0.484408	0.206651	0.565701	-0.162965	0.628313	0.867594	0.050602	0.873361	0.98495	0.348707	0.406365	0.9926
CENPK1137D_2383	EIW07796.1	RAD17	Rad17p	0.489034	0.303435	0.77182	0.632241	0.169472	1	0.61678	0.150905	0.460732	0.138602	0.72715	0.963555	0.0173716	0.974561	1
CENPK1137D_2384	EIW07797.1	RPS12	Rps12p	0.0082163	0.978449	0.994337	-0.626223	0.0552695	0.293516	-0.10799	0.713891	0.905988	-0.108131	0.609209	0.951431	0.54247	0.157814	0.978818
CENPK1137D_2385	EIW07798.1	MRS6, MSI4	Mrs6p	-0.357584	0.255963	0.732363	0.0431611	0.902671	0.976145	-0.330885	0.282979	0.62532	0.0355213	0.900609	0.987795	-0.343818	0.348449	0.9926
CENPK1137D_2386	EIW07799.1	GPB1, KRH2	Gpb1p	-0.0704334	0.869694	0.974157	-0.0954727	0.875421	1	-0.506436	0.306099	0.647385	-0.428213	0.343552	0.907853	-0.381972	0.503758	1
CENPK1137D_2387	EIW07800.1	NDD1	Ndd1p	-0.122383	0.786252	0.957092	0.371424	0.426239	1	-0.166641	0.701962	0.900486	-0.0343715	0.917045	0.98882	-0.499977	0.372142	0.9926
CENPK1137D_2388	EIW07801.1	NUD1	Nud1p	-0.262209	0.425021	0.832063	-0.454723	0.264963	0.631543	-0.464195	0.169316	0.487115	-0.193595	0.546288	0.951431	0.02154	0.957463	0.997629
CENPK1137D_2389	EIW07802.1	ALD4, ALD7	Ald4p	0.162178	0.502912	0.865851	-0.337188	0.332264	0.693146	-0.199168	0.491425	0.78984	-0.353595	0.173329	0.83924	0.164788	0.608258	0.994096
CENPK1137D_239	EIW08469.1	ERG2, END11	Erg2p	0.689376	0.0204891	0.277586	-0.0798784	0.842367	0.951423	0.712228	0.0149957	0.126224	0.0307767	0.882505	0.985597	0.812737	0.0652987	0.928608
CENPK1137D_2390	EIW07803.1	GDH1, DHE4, URE1	Gdh1p	-0.510626	0.0443724	0.385992	-0.0717738	0.821534	0.943558	-0.550311	0.0253275	0.168523	-0.0297363	0.883928	0.985597	-0.450139	0.186727	0.978818
CENPK1137D_2391	EIW07804.1	ATF1	Atf1p	-0.528052	0.221005	0.696926	-0.274924	0.552806	1	-0.51039	0.235353	0.56846	0.0281571	0.936377	0.989235	-0.203906	0.693763	1
CENPK1137D_2392	EIW07805.1	MSB4	Msb4p	-0.141309	0.633166	0.909102	-0.0947596	0.804211	0.940615	-0.364245	0.219197	0.549354	-0.213206	0.420538	0.934886	-0.236455	0.552181	0.994096
CENPK1137D_2393	EIW07806.1	AMF1	hypothetical protein	0.336125	0.651171	0.916761	-1.3772	0.0310698	1	-0.0842388	0.907785	0.972614	-0.407356	0.539105	0.948215	1.32708	0.0650192	1
CENPK1137D_2394	EIW07807.1	RDR1	Rdr1p	-0.43325	0.257366	0.732363	-0.886075	0.0442703	1	-0.504131	0.19174	0.519323	-0.0624757	0.850342	0.979156	0.405915	0.390036	0.9926
CENPK1137D_2395	EIW07808.1	FRE3	Fre3p	-0.756494	0.106216	0.549643	-1.69674	0.00413813	1	-1.476	0.00591019	0.0687147	-0.708803	0.185602	0.844665	0.252686	0.637388	1
CENPK1137D_2396	EIW07809.1	FIT2	Fit2p	1.54604	3.32564e-07	8.62449e-05	1.21594	0.00173455	0.035317	1.54598	3.59136e-07	5.01501e-05	0.00825123	0.973315	0.993752	0.35422	0.423041	0.9926
CENPK1137D_2397	EIW07810.1	FIT3	Fit3p	1.9699	8.20662e-10	4.06302e-07	2.54982	1.34023e-07	1.79926e-05	1.49996	0.000851458	0.0196485	-0.463396	0.571067	0.951431	-1.01935	0.0198053	0.648286
CENPK1137D_2398	EIW07811.1	FRE5	Fre5p	-0.54853	0.223349	0.699458	-0.145428	0.829283	1	-1.00333	0.0330694	0.199221	-0.445896	0.321127	0.905843	-0.821959	0.199592	1
CENPK1137D_2399	EIW07812.1	YOR385W	hypothetical protein	-0.191914	0.6438	0.912693	-2.64352	4.67964e-11	2.01283e-08	-0.89924	0.325697	0.665308	-0.702443	0.0321002	0.677736	1.7702	0.000196376	0.0573738
CENPK1137D_24	EIW08254.1	YML119W	hypothetical protein	0.00198759	0.995053	0.998721	0.596495	0.121855	0.441634	0.239131	0.454786	0.770806	0.246691	0.370003	0.920107	-0.325526	0.438235	0.9926
CENPK1137D_240	EIW08470.1	TOM40, ISP42, MOM38	Tom40p	0.108252	0.668529	0.922603	0.272521	0.506705	0.80567	0.488923	0.0494519	0.249739	0.390561	0.0675213	0.75737	0.239751	0.573021	0.994096
CENPK1137D_2400	EIW07813.1	PHR1	Phr1p	-0.142866	0.740158	0.944377	-0.439817	0.395084	1	-0.238465	0.590508	0.84987	-0.0856381	0.832099	0.976267	0.233523	0.661257	1
CENPK1137D_2401	EIW07814.1	YOR387C	hypothetical protein	-0.0629707	0.919299	0.984474	-0.528201	0.46393	1	-0.453741	0.43786	0.758669	-0.382359	0.522141	0.947977	0.11262	0.877843	1
CENPK1137D_2402	EIW07815.1	FDH1	Fdh1p	-4.2113	1.3561e-63	7.38535e-60	-3.84718	9.60422e-12	4.72116e-09	-4.76151	5.35961e-06	0.000494719	-0.545809	0.630637	0.95181	-0.892312	0.00990051	0.456368
CENPK1137D_2403	EIW07816.1	YOL159C	hypothetical protein	0.0126503	0.977322	0.994337	0.633346	0.272348	1	0.258202	0.567269	0.837258	0.253937	0.524934	0.947977	-0.34321	0.581898	1
CENPK1137D_2404	EIW07817.1	MDY2, GET5, TMA24	Mdy2p	-0.119346	0.65682	0.918203	-0.386202	0.250661	0.617412	-0.277435	0.311611	0.652186	-0.14926	0.535691	0.948215	0.137272	0.692533	0.994096
CENPK1137D_2405	EIW07818.1	YOR389W	hypothetical protein	-0.085374	0.772469	0.954154	0.194626	0.600257	0.849407	0.0404687	0.894105	0.969593	0.136329	0.616615	0.951431	-0.12267	0.748265	0.997629
CENPK1137D_2406	EIW07819.1	FEX1	hypothetical protein	0.102878	0.774361	0.95427	0.434724	0.314441	1	0.400431	0.239432	0.573453	0.306329	0.31347	0.898544	-0.00133527	0.997773	1
CENPK1137D_2407	EIW07820.1	PAU3	Pau22p	1.40553	0.410446	0.823563	-1.57437	0.483353	1	0.218088	0.930143	0.981573	-1.17064	0.460321	0.943761	1.84126	0.433848	1
CENPK1137D_2408	EIW07821.1	SHR5, ERF4	Shr5p	-0.351036	0.219117	0.695775	-0.817461	0.0385053	0.241342	-0.617236	0.0254459	0.168792	-0.256893	0.268191	0.891782	0.223591	0.592092	0.994096
CENPK1137D_2409	EIW07822.1	ZEO1	Zeo1p	0.813591	0.00145969	0.0668022	0.0884657	0.798339	0.940615	0.374553	0.124734	0.417004	-0.428558	0.0470772	0.745081	0.321969	0.38251	0.9926
CENPK1137D_241	EIW08471.1	INP1	Inp1p	-0.269774	0.545156	0.878644	-0.716595	0.139458	1	-0.568611	0.176986	0.499352	-0.288988	0.499665	0.945355	0.179557	0.71471	1
CENPK1137D_2410	EIW07823.1	INO4	Ino4p	0.302066	0.371322	0.804226	-0.659297	0.105932	0.416584	-0.0407218	0.900459	0.971035	-0.333526	0.267671	0.891782	0.651664	0.131814	0.978818
CENPK1137D_2411	EIW07824.1	YOL107W	hypothetical protein	0.464596	0.103324	0.544726	0.149335	0.70925	0.906778	0.542565	0.0545713	0.265828	0.0877425	0.71558	0.963555	0.418661	0.324023	0.9926
CENPK1137D_2412	EIW07825.1	WSC3	Wsc3p	-0.389029	0.295471	0.762592	-0.491796	0.33581	1	-0.845619	0.0463176	0.239603	-0.449391	0.27512	0.891782	-0.326483	0.471428	1
CENPK1137D_2413	EIW07826.1	NDJ1, TAM1	Ndj1p	0.894948	0.547141	0.878717	-1.25392	0.626609	1	-0.454112	0.836734	0.952003	-1.34092	0.428911	0.940318	0.838183	0.712764	1
CENPK1137D_2414	EIW07827.1	ITR2, HRB612	Itr2p	0.388407	0.206552	0.683968	0.74805	0.0434113	0.260695	0.922825	0.00175504	0.0314406	0.545272	0.0338785	0.677736	0.203975	0.617264	0.994096
CENPK1137D_2415	EIW07828.1	TPT1	Tpt1p	-0.0400122	0.902114	0.98252	0.344392	0.387709	0.731346	0.344512	0.276222	0.617785	0.394567	0.156414	0.837933	0.0338619	0.937817	0.997629
CENPK1137D_2416	EIW07829.1	IZH4	Izh4p	0.49836	0.1342	0.596129	0.769591	0.0703979	1	0.460544	0.16588	0.482818	-0.0296489	0.922283	0.98882	-0.277018	0.542257	0.994096
CENPK1137D_2417	EIW07830.1	CSS3	hypothetical protein	1.03072	0.00099265	0.0514855	-0.27552	0.413465	0.750387	0.691097	0.025165	0.168523	-0.330456	0.178244	0.83924	0.995509	0.0103912	0.466174
CENPK1137D_2418	EIW07831.1	PKH2	Pkh2p	-0.161987	0.648022	0.914755	-0.285745	0.531623	0.817243	-0.559398	0.12408	0.41533	-0.387487	0.173849	0.83924	-0.23598	0.632894	0.994096
CENPK1137D_2419	EIW07832.1	SDD3	hypothetical protein	-0.518504	0.0942249	0.523621	-0.111024	0.743527	0.918993	-0.497671	0.0719606	0.312987	0.0306593	0.910835	0.98882	-0.355845	0.321459	0.9926
CENPK1137D_242	EIW08472.1	PFK2	Pfk2p	-0.674683	0.0205169	0.277586	-0.0999353	0.789527	0.939097	-0.89585	0.0011565	0.0241315	-0.211069	0.379207	0.923941	-0.768619	0.0515435	0.896325
CENPK1137D_2420	EIW07833.1	WRS1, HRE342	Wrs1p	-0.475498	0.117562	0.569105	-0.0879392	0.801848	0.940615	-0.206559	0.467369	0.777475	0.278225	0.296246	0.893446	-0.0891888	0.809748	0.997629
CENPK1137D_2421	EIW07834.1	COQ3	Coq3p	0.215619	0.513149	0.872225	0.0745947	0.852072	0.954017	-0.258798	0.459112	0.772182	-0.466633	0.100853	0.808652	-0.305958	0.473399	0.9926
CENPK1137D_2422	EIW07835.1	HMI1	Hmi1p	-0.107543	0.853809	0.973176	0.915506	0.204546	1	-0.078649	0.89231	0.969108	0.0387885	0.935687	0.98882	-0.956184	0.232719	1
CENPK1137D_2423	EIW07836.1	RFC4	Rfc4p	0.301349	0.371813	0.804226	-0.288635	0.473974	1	-0.166235	0.621264	0.863487	-0.458008	0.126019	0.820931	0.150901	0.722704	0.995544
CENPK1137D_2424	EIW07837.1	TRM10	Trm10p	-0.153476	0.632289	0.908506	-0.535494	0.171525	0.519559	-0.39803	0.247181	0.584774	-0.235385	0.432616	0.940521	0.167344	0.673899	0.994096
CENPK1137D_2425	EIW07838.1	YPQ1	hypothetical protein	0.550477	0.0438522	0.385992	0.459637	0.168582	0.514494	0.645414	0.0155171	0.129323	0.103774	0.633636	0.95181	0.212371	0.562456	0.994096
CENPK1137D_2426	EIW07839.1	SPO21, MPC70	Spo21p	0.341802	0.479271	0.852738	-0.672877	0.226593	1	-0.0226403	0.96525	0.993301	-0.354589	0.421917	0.935596	0.680292	0.246231	1
CENPK1137D_2427	EIW07840.1	MSH2, PMS5	Msh2p	-0.164972	0.643349	0.912653	0.309069	0.46764	1	-0.0635003	0.859252	0.956393	0.111508	0.715666	0.963555	-0.339861	0.459867	1
CENPK1137D_2428	EIW07841.1	ENB1, ARN4	Enb1p	1.1415	6.08295e-05	0.00662554	0.590941	0.132171	0.45972	1.14645	0.000598911	0.0151003	0.0117642	0.968231	0.993016	0.579556	0.126448	0.978818
CENPK1137D_2429	EIW07842.1	HAL9	Hal9p	-0.41828	0.239809	0.717667	-0.280577	0.513668	1	-0.622719	0.0844905	0.341347	-0.195629	0.565739	0.951431	-0.312745	0.464195	0.9926
CENPK1137D_243	EIW08473.1	YMR206W	hypothetical protein	-0.630915	0.0181794	0.262467	-0.24247	0.465292	0.782919	-0.869548	0.000890933	0.0201329	-0.229222	0.32707	0.905843	-0.597547	0.0830135	0.952904
CENPK1137D_2430	EIW07843.1	MPD2	Mpd2p	0.214245	0.465348	0.843726	0.565811	0.0838909	0.369383	0.311472	0.278862	0.620251	0.105559	0.626989	0.951431	-0.228211	0.544378	0.994096
CENPK1137D_2431	EIW07844.1	DUF1	hypothetical protein	-0.553737	0.0875677	0.506676	-0.415055	0.261518	0.628605	-0.553034	0.0863416	0.345493	0.0110012	0.968038	0.993016	-0.105986	0.790779	0.997629
CENPK1137D_2432	EIW07845.1	MHF1	hypothetical protein	0.98459	0.0114926	0.215082	-0.236394	0.685196	1	0.352125	0.373164	0.709212	-0.621892	0.0791696	0.778454	0.629274	0.305056	0.9926
CENPK1137D_2433	EIW07846.1	PHM7	Phm7p	0.0030598	0.992414	0.998471	-0.395341	0.320364	0.682975	-0.532809	0.0915379	0.358643	-0.528641	0.099949	0.808652	-0.11377	0.764452	0.997629
CENPK1137D_2434	EIW07847.1	ATG34	Atg34p	-0.401962	0.147161	0.609096	-0.34635	0.339966	0.703442	-0.659625	0.0191279	0.146904	-0.249257	0.317079	0.900335	-0.287495	0.438803	0.9926
CENPK1137D_2435	EIW07848.1	ATG19, CVT19	Atg19p	-0.112667	0.674918	0.925052	-0.473052	0.172003	0.520074	-0.288708	0.320304	0.660675	-0.167546	0.516296	0.94548	0.213852	0.534833	0.994096
CENPK1137D_2436	EIW07849.1	0	hypothetical protein	1.37149	0.109487	0.556085	-0.0577735	0.945651	1	1.33148	0.149459	0.458829	-0.0266154	0.967861	0.993016	1.42871	0.17822	1
CENPK1137D_2437	EIW07850.1	IRA2, CCS1, GLC4	Ira2p	-0.412263	0.479164	0.852738	-2.20592	0.000374936	1	-1.00064	0.107978	0.38633	-0.579031	0.344637	0.907853	1.23087	0.0437733	1
CENPK1137D_2438	EIW07851.1	IRA2, CCS1, GLC4	Ira2p	-1.35507	1.53201e-05	0.00208584	-1.24245	0.00501432	0.0704256	-1.69928	4.82113e-10	1.31279e-07	-0.335289	0.27012	0.891782	-0.434071	0.323442	0.9926
CENPK1137D_2439	EIW07852.1	ZPS1	Zps1p	-0.412065	0.257993	0.732363	0.162087	0.684952	1	-0.112035	0.748482	0.922434	0.308365	0.30769	0.898285	-0.244421	0.58336	0.994096
CENPK1137D_244	EIW08474.1	HFA1	Hfa1p	-0.502171	0.21269	0.689541	-0.923836	0.0426295	1	-1.03349	0.014164	0.122052	-0.52027	0.143244	0.835923	-0.0760823	0.874965	1
CENPK1137D_2440	EIW07853.1	REX4	Rex4p	0.305437	0.449469	0.83917	-0.327258	0.482592	1	0.1694	0.679892	0.891429	-0.127258	0.71945	0.963555	0.52769	0.296033	1
CENPK1137D_2441	EIW07854.1	AVO1	Avo1p	-0.186183	0.660462	0.919446	-0.327662	0.598428	1	-0.55723	0.240311	0.573755	-0.362684	0.405704	0.930514	-0.195294	0.745765	1
CENPK1137D_2442	EIW07855.1	ATP19	Atp19p	1.14685	0.00183106	0.0785195	0.263174	0.523852	0.814539	0.888664	0.0180462	0.142521	-0.246653	0.502275	0.945355	0.658884	0.0964555	0.978818
CENPK1137D_2443	EIW07856.1	BRX1	Brx1p	-0.0367937	0.905619	0.98252	0.285341	0.420141	0.753511	0.142779	0.640938	0.873622	0.190312	0.443064	0.94177	-0.10899	0.783482	0.997629
CENPK1137D_2444	EIW07857.1	MDM20, DEC1, NAA25	Mdm20p	0.179114	0.635447	0.909797	0.466	0.309207	1	0.262713	0.503286	0.797468	0.0930298	0.774526	0.970052	-0.170346	0.734698	1
CENPK1137D_2445	EIW07858.1	YOL075C	hypothetical protein	-0.734551	0.073403	0.466816	-0.298676	0.535069	1	-0.288429	0.474763	0.779958	0.454881	0.244097	0.879231	0.0384788	0.93746	1
CENPK1137D_2446	EIW07859.1	DSC2	hypothetical protein	0.147021	0.615938	0.901128	-0.0553955	0.876854	0.96614	0.153821	0.614751	0.862217	0.0146506	0.954096	0.991052	0.234961	0.535027	0.994096
CENPK1137D_2447	EIW07860.1	THP1, BUD29	Thp1p	-0.291298	0.392665	0.814338	0.133958	0.761733	1	-0.109714	0.767296	0.931816	0.190267	0.563304	0.951431	-0.21654	0.62378	0.994096
CENPK1137D_2448	EIW07861.1	SDH5, EMI5	Emi5p	0.32971	0.23371	0.710378	0.225447	0.537043	0.820749	0.224142	0.414867	0.739528	-0.0949749	0.697617	0.960128	0.0336762	0.930473	0.997629
CENPK1137D_2449	EIW07862.1	NBA1	Nba1p	-0.132692	0.703496	0.932176	0.512369	0.208186	1	-0.220763	0.528	0.814165	-0.0774638	0.777807	0.97021	-0.698912	0.124723	0.978818
CENPK1137D_245	EIW08475.1	ERG12, RAR1	Erg12p	0.214247	0.447412	0.838475	-0.0247635	0.943742	0.989599	-0.0161113	0.95573	0.989634	-0.221019	0.368227	0.918031	0.0406215	0.913016	0.997629
CENPK1137D_2450	EIW07863.1	CPS1	Cps1p	-1.04422	0.0378073	0.370989	-0.910153	0.176394	1	-1.52474	0.00453222	0.0578201	-0.473791	0.424067	0.936137	-0.594233	0.292108	1
CENPK1137D_2451	EIW07864.1	NUF2	Nuf2p	0.180584	0.634515	0.909522	0.0478022	0.925256	1	-0.457752	0.257822	0.595461	-0.627645	0.0887429	0.796332	-0.472954	0.344807	1
CENPK1137D_2452	EIW07865.1	HST1	Hst1p	-0.325212	0.305611	0.772354	-0.0198401	0.957125	0.989898	-0.307664	0.308348	0.649701	0.0265223	0.926285	0.98882	-0.257633	0.502174	0.994096
CENPK1137D_2453	EIW07866.1	RTG1	Rtg1p	0.484181	0.387821	0.814012	0.242596	0.729012	1	0.958907	0.132811	0.431325	0.487397	0.388567	0.929353	0.754794	0.288755	1
CENPK1137D_2454	EIW07867.1	RIB2, PUS8	Rib2p	-0.262598	0.414385	0.825055	-0.165944	0.708769	1	-0.407024	0.235481	0.56846	-0.133621	0.669525	0.958435	-0.205055	0.64436	0.994096
CENPK1137D_2455	EIW07868.1	INP54	Inp54p	0.196605	0.53924	0.87852	-0.0743518	0.869153	1	-0.399139	0.294511	0.63521	-0.587445	0.0783551	0.777271	-0.295956	0.487003	0.994096
CENPK1137D_2456	EIW07869.1	MET22, HAL2	Met22p	-0.167622	0.543967	0.878644	-0.618015	0.0965928	0.399223	-0.0725795	0.787743	0.941374	0.104359	0.653742	0.956292	0.57072	0.144184	0.978818
CENPK1137D_2457	EIW07870.1	CRT10	Crt10p	-0.563835	0.117814	0.56982	-0.883192	0.0305431	0.20936	-0.717826	0.0324273	0.197981	-0.143829	0.664636	0.958308	0.191619	0.650256	0.994096
CENPK1137D_2458	EIW07871.1	APM4, AMP1	Apm4p	-0.386466	0.182763	0.661579	-0.019892	0.956866	0.989898	-0.25953	0.371805	0.709017	0.136643	0.586582	0.951431	-0.212385	0.582014	0.994096
CENPK1137D_2459	EIW07872.1	PRS5	Prs5p	-0.298236	0.273626	0.745414	-0.199929	0.57497	0.838438	-0.160768	0.538757	0.818696	0.146303	0.542258	0.949257	0.065089	0.860036	0.997629
CENPK1137D_246	EIW08476.1	ARG81, ARGR2	Arg81p	0.116438	0.737934	0.944377	-0.115449	0.800428	1	-0.408299	0.285043	0.627209	-0.515404	0.11295	0.814235	-0.259213	0.576408	0.994096
CENPK1137D_2460	EIW07873.1	MAM3	Mam3p	-0.643055	0.043696	0.385992	0.182163	0.582534	0.842812	-0.283972	0.285177	0.627209	0.368854	0.195617	0.851787	-0.434659	0.21544	0.978818
CENPK1137D_2461	EIW07874.1	AAD14	Aad14p	0.041225	0.916514	0.984474	-0.108957	0.849335	1	-0.308262	0.422356	0.745351	-0.340307	0.344853	0.907853	-0.162509	0.783375	1
CENPK1137D_2462	EIW07875.1	VNX1	Vnx1p	-0.171522	0.554477	0.883724	0.15277	0.690413	0.898529	-0.354537	0.186304	0.512526	-0.173584	0.497697	0.945355	-0.481043	0.224314	0.978818
CENPK1137D_2463	EIW07876.1	POP1	Pop1p	-0.331769	0.244629	0.723546	-0.22415	0.531801	0.817243	-0.645363	0.0246695	0.167309	-0.303719	0.237796	0.875541	-0.390313	0.289163	0.9926
CENPK1137D_2464	EIW07877.1	ADE12, BRA9	Ade12p	-0.342555	0.206876	0.684059	0.508139	0.117403	0.436761	-0.0456316	0.859454	0.956393	0.307413	0.204036	0.85389	-0.523388	0.120638	0.978818
CENPK1137D_2465	EIW07878.1	ALG9	Alg9p	0.104175	0.711156	0.935697	0.638346	0.0652122	0.323547	0.643542	0.0126465	0.114028	0.548782	0.0199916	0.611654	0.032577	0.93017	0.997629
CENPK1137D_2466	EIW07879.1	MGS1	Mgs1p	-0.113312	0.749736	0.946248	-0.448835	0.313537	1	-0.476053	0.203695	0.533329	-0.354547	0.27366	0.891782	-0.00162513	0.997168	1
CENPK1137D_2467	EIW07880.1	YNL217W	hypothetical protein	0.473487	0.168782	0.644394	0.303982	0.407875	0.746389	0.794798	0.0120208	0.109882	0.330783	0.219827	0.863632	0.522445	0.222634	0.978818
CENPK1137D_2468	EIW07881.1	RAP1, GRF1, TBA1, TUF1	Rap1p	-0.612807	0.0649521	0.451185	0.02705	0.948133	0.989898	-0.265331	0.396188	0.7256	0.356626	0.224129	0.870715	-0.265977	0.539525	0.994096
CENPK1137D_2469	EIW07882.1	IES2	Ies2p	0.0705968	0.830545	0.967749	-0.112104	0.802696	0.940615	-0.286094	0.419424	0.741595	-0.344687	0.271165	0.891782	-0.135214	0.766516	0.997629
CENPK1137D_247	EIW08477.1	YMR209C	hypothetical protein	0.744147	0.0129857	0.227396	0.511675	0.164494	0.510392	0.751997	0.0108087	0.102909	0.0173887	0.944402	0.991052	0.268858	0.509365	0.994096
CENPK1137D_2470	EIW07883.1	PEX17, PAS9	Pex17p	0.667447	0.0271242	0.318702	0.690045	0.0615916	0.312727	0.628165	0.0329703	0.199032	-0.0304309	0.904346	0.988542	-0.0341614	0.933307	0.997629
CENPK1137D_2471	EIW07884.1	RRG9	Rrg9p	0.432889	0.191721	0.667981	0.227635	0.608718	0.853039	0.600323	0.0893064	0.352692	0.177964	0.559539	0.951431	0.408552	0.384752	0.9926
CENPK1137D_2472	EIW07885.1	VID27	Vid27p	-0.161668	0.603553	0.901097	-0.475039	0.228253	0.59143	-0.519616	0.121961	0.412611	-0.348787	0.221062	0.863632	-0.011598	0.977191	0.997629
CENPK1137D_2473	EIW07886.1	YNL320W	hypothetical protein	0.560271	0.066208	0.452967	0.687351	0.0533551	0.289197	0.688924	0.0187059	0.145532	0.137364	0.603257	0.951431	0.0314419	0.935711	0.997629
CENPK1137D_2474	EIW07887.1	MRX7	hypothetical protein	1.69459	0.000274732	0.0235312	0.487671	0.524363	1	1.32118	0.00843003	0.0877819	-0.362466	0.304547	0.896903	0.876885	0.321854	1
CENPK1137D_2475	EIW07888.1	MER1	Mer1p	0.0910651	0.856107	0.973683	-1.4534	0.0097695	1	0.0210095	0.970362	0.995512	-0.0589226	0.908046	0.988542	1.50217	0.00553364	1
CENPK1137D_2476	EIW07889.1	YNL208W	hypothetical protein	-0.0833039	0.808029	0.964489	-1.66384	4.70019e-07	4.90102e-05	-0.572179	0.0765599	0.324977	-0.481366	0.0453103	0.742184	1.11478	0.00613785	0.363599
CENPK1137D_2477	EIW07890.1	RIO2	Rio2p	-0.030328	0.923225	0.984474	0.164305	0.659449	0.880544	-0.0649153	0.830263	0.950832	-0.0241663	0.930578	0.98882	-0.197777	0.616909	0.994096
CENPK1137D_2478	EIW07891.1	RTT106	Rtt106p	0.131739	0.67424	0.925052	0.165665	0.697241	0.901261	0.064008	0.836288	0.952003	-0.0575957	0.828347	0.976234	-0.0657	0.885558	0.997629
CENPK1137D_2479	EIW07892.1	SPS18, SPX18	Sps18p	1.27126	0.033413	0.348248	0.448241	0.520658	1	1.04342	0.0967122	0.367032	-0.217798	0.652829	0.955985	0.632555	0.455749	1
CENPK1137D_248	EIW08478.1	MGL2	hypothetical protein	-0.0243983	0.94062	0.986095	0.0307899	0.93805	0.988114	0.0634283	0.834461	0.951324	0.0964758	0.731473	0.963555	0.0582991	0.890411	0.997629
CENPK1137D_2480	EIW07893.1	SPS19, SPX19	Sps19p	-0.554525	0.0365993	0.36574	-0.347842	0.361891	0.713104	-0.531157	0.0362309	0.209685	0.0320251	0.888267	0.986253	-0.159758	0.685932	0.994096
CENPK1137D_2481	EIW07894.1	PSY2	Psy2p	-0.168804	0.644184	0.912693	-0.17681	0.703067	1	-0.412967	0.27149	0.613024	-0.234272	0.484187	0.943761	-0.203079	0.670751	1
CENPK1137D_2482	EIW07895.1	NNR1	hypothetical protein	-0.759376	0.00854551	0.19125	-0.820141	0.0260785	0.191335	-0.850035	0.00266317	0.0404001	-0.0825374	0.731507	0.963555	-0.00609845	0.987557	0.999415
CENPK1137D_2483	EIW07896.1	HXT14	Hxt14p	2.37767	2.74168e-05	0.00347237	1.09431	0.0452443	1	3.01641	2.35268e-08	4.74544e-06	0.649639	0.110308	0.810567	1.95434	0.0124232	1
CENPK1137D_2484	EIW07897.1	GCR2	Gcr2p	0.0256257	0.940779	0.986095	-0.196291	0.649141	0.873219	-0.18341	0.586977	0.84788	-0.198012	0.489194	0.943761	0.0499144	0.915069	0.997629
CENPK1137D_2485	EIW07898.1	WHI3	Whi3p	-0.513508	0.188536	0.665634	0.225187	0.662649	1	-1.16715	0.00353442	0.0489621	-0.643698	0.0720049	0.764402	-1.35964	0.00636133	1
CENPK1137D_2486	EIW07899.1	SLZ1	Slz1p	-0.774597	0.139475	0.602841	-0.303298	0.573721	1	0.022035	0.961083	0.991862	0.8047	0.09349	0.808652	0.35875	0.531066	1
CENPK1137D_2487	EIW07900.1	YNL195C	hypothetical protein	-0.399076	0.135295	0.59864	-0.669394	0.0911853	0.385939	-0.929272	0.00547259	0.0655027	-0.523538	0.0874259	0.79619	-0.235811	0.50061	0.994096
CENPK1137D_2488	EIW07901.1	YNL194C	hypothetical protein	0.189145	0.480248	0.852738	-0.389315	0.28467	0.64519	-0.162249	0.601008	0.856732	-0.343601	0.218833	0.863632	0.25494	0.455841	0.9926
CENPK1137D_2489	EIW07902.1	YNL193W	hypothetical protein	-0.0981497	0.774848	0.95427	-0.555261	0.143651	0.475749	-0.0757234	0.820246	0.949025	0.0305946	0.912938	0.98882	0.505419	0.230171	0.978818
CENPK1137D_249	EIW08479.1	DML1	Dml1p	-0.0662802	0.842423	0.969538	-0.109331	0.78336	1	0.0507109	0.877552	0.961902	0.126695	0.664859	0.958308	0.189192	0.654907	0.994096
CENPK1137D_2490	EIW07903.1	CHS1, USA4	Chs1p	-0.0457059	0.882425	0.979359	-1.39246	1.78524e-05	0.00106367	-0.214108	0.50316	0.797468	-0.161284	0.506633	0.945355	1.20425	0.00117728	0.169855
CENPK1137D_2491	EIW07904.1	DUG3	Dug3p	0.206229	0.534864	0.878105	-0.0430379	0.912011	0.978277	0.375464	0.275018	0.616356	0.180789	0.546314	0.951431	0.451819	0.270756	0.990268
CENPK1137D_2492	EIW07905.1	YNL190W	hypothetical protein	-0.555525	0.0671048	0.454318	0.020563	0.950505	0.989898	-0.220238	0.414724	0.739528	0.345173	0.173594	0.83924	-0.211602	0.557842	0.994096
CENPK1137D_2493	EIW07906.1	SRP1, KAP60, SCM1	Srp1p	-0.150827	0.566094	0.890939	0.260072	0.415169	0.751607	0.0677782	0.789555	0.941374	0.228344	0.304677	0.896903	-0.162314	0.633725	0.994096
CENPK1137D_2494	EIW07907.1	PFS2	Pfs2p	-0.249194	0.460139	0.840354	-0.0953069	0.809201	0.941723	0.110117	0.736187	0.917874	0.368274	0.206548	0.85389	0.233232	0.581905	0.994096
CENPK1137D_2495	EIW07908.1	KAR1	Kar1p	0.417227	0.390265	0.814012	-0.165019	0.822435	1	-0.481011	0.415153	0.739528	-0.88832	0.051779	0.745081	-0.275967	0.709093	1
CENPK1137D_2496	EIW07909.1	SWT21	Swt21p	-0.0556933	0.892501	0.98252	-0.704805	0.139078	1	-0.210898	0.62035	0.863472	-0.145695	0.703585	0.961029	0.523781	0.288682	1
CENPK1137D_2497	EIW07910.1	UBP10, DOT4	Ubp10p	-0.480225	0.114314	0.564417	0.0582883	0.880665	0.966934	-0.495552	0.0844809	0.341347	-0.00640712	0.981555	0.995848	-0.520178	0.19412	0.978818
CENPK1137D_2498	EIW07911.1	MRPL19	Mrpl19p	0.113522	0.740119	0.944377	0.261491	0.483043	0.793247	0.444489	0.139101	0.442233	0.341432	0.258205	0.883084	0.210566	0.597506	0.994096
CENPK1137D_2499	EIW07912.1	NPR1	Npr1p	-0.318246	0.331388	0.79142	0.206654	0.606823	0.853039	-0.582104	0.0721783	0.313214	-0.255442	0.420848	0.934886	-0.758398	0.0533344	0.896325
CENPK1137D_25	EIW08255.1	GLO1	Glo1p	-0.13938	0.648996	0.91572	-0.14437	0.678214	0.892114	-0.180326	0.527533	0.814165	-0.0315849	0.896452	0.986253	-0.0106439	0.978002	0.997629
CENPK1137D_250	EIW08480.1	EFR3	Efr3p	0.201518	0.519581	0.875413	0.113474	0.765663	0.928706	0.0546879	0.863885	0.958646	-0.136399	0.616689	0.951431	-0.0267547	0.947521	0.997629
CENPK1137D_2500	EIW07913.1	IPI3	Ipi3p	-0.0275107	0.944114	0.986095	0.527612	0.260798	1	0.14516	0.703684	0.901921	0.181297	0.604476	0.951431	-0.348788	0.488675	1
CENPK1137D_2501	EIW07914.1	PBR1	hypothetical protein	0.404349	0.198425	0.679595	0.37953	0.314244	0.677329	-0.0102702	0.974307	0.995512	-0.404457	0.109058	0.808652	-0.356462	0.394643	0.9926
CENPK1137D_2502	EIW07915.1	RHO5, YNS0	Rho5p	-0.0516544	0.879986	0.978558	0.198209	0.683472	0.893566	-0.399257	0.274998	0.616356	-0.337924	0.224154	0.870715	-0.558335	0.281376	0.9926
CENPK1137D_2503	EIW07916.1	RPS3, SUF14	Rps3p	-0.168137	0.538155	0.87852	-0.397952	0.282345	0.642134	-0.133706	0.609362	0.860406	0.0437236	0.836983	0.976689	0.28795	0.467745	0.9926
CENPK1137D_2504	EIW07917.1	MRPL22	Mrpl22p	0.413191	0.15705	0.626123	0.543667	0.110329	0.42615	0.687274	0.0132057	0.116217	0.284473	0.272482	0.891782	0.172284	0.631299	0.994096
CENPK1137D_2505	EIW07918.1	PHA2	Pha2p	-0.00418955	0.991069	0.998402	0.203856	0.669919	1	-0.115146	0.739543	0.919023	-0.100975	0.765802	0.968227	-0.283402	0.572065	1
CENPK1137D_2506	EIW07919.1	TDA7	hypothetical protein	-0.36869	0.245602	0.723783	-0.478441	0.26022	0.626604	-0.658272	0.0498129	0.250722	-0.280638	0.352643	0.909496	-0.15382	0.716131	0.995544
CENPK1137D_2507	EIW07920.1	NOP13	Nop13p	0.0404345	0.903126	0.98252	-0.195648	0.588146	0.843254	-0.100105	0.737138	0.918187	-0.130306	0.66238	0.958308	0.12627	0.740898	0.995809
CENPK1137D_2508	EIW07921.1	MDG1	Mdg1p	0.0664862	0.80149	0.96253	-0.607005	0.0713042	0.340302	-0.0988733	0.71587	0.906167	-0.156865	0.512975	0.945355	0.534852	0.12069	0.978818
CENPK1137D_2509	EIW07922.1	APC1	Apc1p	-0.853027	0.0558897	0.419693	-0.606632	0.207178	1	-1.19046	0.00283966	0.0421384	-0.327373	0.451671	0.943761	-0.550685	0.248644	1
CENPK1137D_251	EIW08481.1	CEF1, NTC85	Cef1p	-0.192551	0.583075	0.896835	0.523323	0.293823	1	-0.0485438	0.892474	0.969108	0.15512	0.61668	0.951431	-0.532751	0.310358	1
CENPK1137D_2510	EIW07923.1	PSD1	Psd1p	0.25519	0.32673	0.788378	0.365504	0.279466	0.640667	0.308115	0.225248	0.555319	0.0622319	0.775289	0.970052	-0.0302036	0.932932	0.997629
CENPK1137D_2511	EIW07924.1	FMP41	Fmp41p	0.102553	0.755079	0.949252	-1.01865	0.0187927	0.158884	0.0343291	0.9157	0.976101	-0.0595015	0.801171	0.974909	1.07389	0.023931	0.688276
CENPK1137D_2512	EIW07925.1	SKO1, ACR1	Sko1p	-0.517141	0.109498	0.556085	-0.0356519	0.934894	1	-0.909475	0.00373105	0.0502954	-0.383085	0.21088	0.85389	-0.840064	0.0515305	0.896325
CENPK1137D_2513	EIW07926.1	BNI5	Bni5p	0.564349	0.210732	0.687015	-0.0236392	0.957359	1	0.194107	0.683718	0.893575	-0.359671	0.262418	0.885971	0.2523	0.647845	1
CENPK1137D_2514	EIW07927.1	YNL165W	hypothetical protein	-0.606623	0.248215	0.726401	0.82157	0.328036	1	0.439491	0.341753	0.682003	1.05427	0.0185548	0.601484	-0.339811	0.708089	1
CENPK1137D_2515	EIW07928.1	YNL165W	hypothetical protein	-0.0698619	0.83763	0.969159	-0.509835	0.290158	1	-0.643358	0.109079	0.388263	-0.56603	0.115891	0.814235	-0.109225	0.808591	1
CENPK1137D_2516	EIW07929.1	ATP11	Atp11p	0.347779	0.224845	0.699576	0.569713	0.0909252	0.3858	0.664414	0.0124722	0.112643	0.32675	0.184018	0.844665	0.122999	0.734033	0.995544
CENPK1137D_2517	EIW07930.1	IBD2	Ibd2p	0.258127	0.469931	0.847204	-0.0506727	0.902906	1	0.246875	0.498637	0.794811	-0.00160629	0.99575	0.999557	0.330053	0.470526	1
CENPK1137D_2518	EIW07931.1	RIA1, EFL1	Ria1p	-0.198148	0.534402	0.877798	-0.682475	0.123619	1	-1.0988	0.00148044	0.028389	-0.891705	0.00485975	0.420719	-0.384634	0.366121	0.9926
CENPK1137D_2519	EIW07932.1	YNL162W	hypothetical protein	0.765299	0.140411	0.603829	-0.0781185	0.902642	1	0.77499	0.15939	0.471313	0.0207979	0.96389	0.993016	0.891239	0.204466	1
CENPK1137D_252	EIW08482.1	SCJ1	Scj1p	0.0684961	0.828455	0.967749	-0.111035	0.766896	0.92896	0.16606	0.602964	0.857927	0.106884	0.670436	0.958654	0.302728	0.463615	0.9926
CENPK1137D_2520	EIW07933.1	CBK1	Cbk1p	-0.380405	0.233996	0.710517	0.130449	0.714581	0.907815	-0.306413	0.321652	0.661775	0.0837837	0.750664	0.968017	-0.405361	0.301643	0.9926
CENPK1137D_2521	EIW07934.1	YGP1	Ygp1p	-0.803053	0.0104636	0.206661	-0.521749	0.161208	0.504757	-1.19789	2.68222e-06	0.000286419	-0.386164	0.181544	0.844549	-0.651442	0.0841288	0.955175
CENPK1137D_2522	EIW07935.1	ASI2	Asi2p	-0.156942	0.614117	0.901097	-0.253724	0.526795	0.816452	0.0903179	0.764576	0.931517	0.255539	0.31745	0.900903	0.36756	0.391802	0.9926
CENPK1137D_2523	EIW07936.1	PGA1	Pga1p	-0.191433	0.654197	0.917351	0.722102	0.10764	1	0.796298	0.0296074	0.187273	0.99483	0.00548242	0.43677	0.100191	0.844154	1
CENPK1137D_2524	EIW07937.1	IGO1	Igo1p	0.127452	0.676047	0.925052	-0.851807	0.00850671	0.0991738	-0.233115	0.447275	0.765204	-0.352763	0.144789	0.835923	0.646402	0.0794409	0.938396
CENPK1137D_2525	EIW07938.1	NSG2	Nsg2p	-0.112578	0.704928	0.932711	0.290878	0.353123	0.709206	0.144597	0.609698	0.860658	0.265821	0.23572	0.873901	-0.118541	0.745003	0.996602
CENPK1137D_2526	EIW07939.1	CUZ1	hypothetical protein	0.674443	0.0225453	0.291678	0.320679	0.388971	0.731346	0.51219	0.0845631	0.341387	-0.151449	0.517773	0.945921	0.227629	0.582224	0.994096
CENPK1137D_2527	EIW07940.1	DAL82	Dal82p	0.844254	0.0171398	0.255261	-0.504109	0.245192	1	0.203021	0.59335	0.851989	-0.631708	0.0444852	0.737265	0.738978	0.111282	1
CENPK1137D_2528	EIW07941.1	GIM3, PFD4	Gim3p	0.168268	0.653625	0.917351	-0.230028	0.563299	0.832249	0.362833	0.271917	0.613406	0.20492	0.533196	0.948215	0.62577	0.148531	0.978818
CENPK1137D_2529	EIW07942.1	INN1	Inn1p	-0.238929	0.546193	0.878644	0.160055	0.714171	1	0.0448739	0.905328	0.971147	0.295109	0.364567	0.913683	-0.0802718	0.870164	1
CENPK1137D_253	EIW08483.1	GAS3	Gas3p	0.281834	0.317821	0.783546	0.457924	0.20748	0.566308	0.469629	0.0825996	0.338024	0.196257	0.410093	0.930514	0.0367411	0.924379	0.997629
CENPK1137D_2530	EIW07943.1	RPC31, ACP2, RPC8	Rpc31p	-0.0567985	0.864352	0.973958	-0.0897512	0.829071	1	-0.29313	0.384069	0.71869	-0.226117	0.429538	0.940318	-0.169277	0.702135	0.994096
CENPK1137D_2531	EIW07944.1	PGA2	Pga2p	0.245323	0.465707	0.843726	-0.352325	0.268455	0.633822	0.0704491	0.818271	0.948268	-0.165744	0.524833	0.947977	0.449962	0.238611	0.978818
CENPK1137D_2532	EIW07945.1	ALF1	Alf1p	-0.383098	0.315837	0.782909	-0.503527	0.259503	1	-0.402098	0.301969	0.644208	-0.00821869	0.981004	0.995629	0.132485	0.776479	1
CENPK1137D_2533	EIW07946.1	LSM7	Lsm7p	0.657819	0.0431512	0.385992	-0.234395	0.534578	0.819733	0.311258	0.288253	0.629741	-0.337033	0.240224	0.877002	0.578936	0.152965	0.978818
CENPK1137D_2534	EIW07947.1	YNL146W	hypothetical protein	0.963114	0.0151763	0.246425	0.567765	0.263224	1	0.707912	0.0691608	0.306219	-0.244499	0.47152	0.943761	0.175745	0.759433	1
CENPK1137D_2535	EIW07948.1	MFA2	Mfa2p	0.0890991	0.843139	0.969538	-1.34605	0.000252698	0.00869535	-0.495392	0.240188	0.573755	-0.575052	0.0995996	0.808652	0.876136	0.0641226	0.927478
CENPK1137D_2536	EIW07949.1	YNL144C	hypothetical protein	0.0326584	0.94496	0.986095	-0.140185	0.838043	1	-0.381682	0.460724	0.773399	-0.40279	0.356145	0.909496	-0.19889	0.776607	1
CENPK1137D_2537	EIW07950.1	MEP2	Mep2p	-0.530261	0.0727979	0.466816	-0.399684	0.348713	0.707078	-0.917799	0.0113687	0.105655	-0.381205	0.273399	0.891782	-0.492982	0.167929	0.978818
CENPK1137D_2538	EIW07951.1	EMW1	Emw1p	-0.268711	0.357874	0.801691	0.274895	0.456247	0.7771	-0.359381	0.21362	0.542872	-0.0808625	0.7552	0.968148	-0.603954	0.114686	0.978818
CENPK1137D_2539	EIW07952.1	AAH1	Aah1p	0.413678	0.178634	0.657995	-0.565477	0.147744	0.485565	0.229449	0.456819	0.77214	-0.174062	0.477126	0.943761	0.8216	0.0518064	0.896325
CENPK1137D_254	EIW08484.1	SKY1	Sky1p	-0.343118	0.257127	0.732363	-0.0673594	0.883357	0.969271	-0.501677	0.104984	0.37939	-0.147882	0.598446	0.951431	-0.396092	0.397802	0.9926
CENPK1137D_2540	EIW07953.1	THO2, LDB5, RLR1, ZRG13	Tho2p	-0.400479	0.217493	0.695413	-0.987825	0.00994232	0.106578	-0.683552	0.0337557	0.201833	-0.273268	0.365844	0.914778	0.33344	0.395232	0.9926
CENPK1137D_2541	EIW07954.1	SRV2, CAP	Srv2p	-0.281264	0.336432	0.794956	0.296025	0.354911	0.710742	-0.0519297	0.838156	0.952003	0.238502	0.352578	0.909496	-0.318341	0.349314	0.9926
CENPK1137D_2542	EIW07955.1	NAM9, MNA6	Nam9p	0.443165	0.101709	0.539912	1.20195	0.000692689	0.0184771	1.1255	4.94479e-05	0.00277622	0.693373	0.00381311	0.391211	-0.047184	0.89971	0.997629
CENPK1137D_2543	EIW07956.1	EAF7	Eaf7p	0.579188	0.177087	0.657995	-0.55889	0.265448	1	-0.308976	0.491511	0.78984	-0.876233	0.00294344	0.364318	0.290409	0.618305	0.994096
CENPK1137D_2544	EIW07957.1	FPR1, FKB1, RBP1	Fpr1p	-0.12774	0.682756	0.925419	-0.510768	0.145002	0.478062	-0.070097	0.815272	0.947501	0.0657216	0.76262	0.968227	0.463541	0.252781	0.989823
CENPK1137D_2545	EIW07958.1	YNL134C	hypothetical protein	-0.354155	0.311009	0.778381	-0.845021	0.0259816	0.191032	-0.149673	0.677282	0.890444	0.211706	0.454355	0.943761	0.71895	0.0897665	0.970543
CENPK1137D_2546	EIW07959.1	FYV6	Fyv6p	0.573185	0.182306	0.661012	-0.45228	0.299053	1	0.437109	0.236779	0.569817	-0.124573	0.749211	0.96797	0.924923	0.0472098	1
CENPK1137D_2547	EIW07960.1	KRE33, RRA1	Kre33p	-0.738316	0.0273602	0.319066	-0.366514	0.341254	0.704336	-0.532639	0.104218	0.378129	0.215666	0.473434	0.943761	-0.134909	0.738253	0.995544
CENPK1137D_2548	EIW07961.1	TOM22, MAS17, MAS22, MOM22	Tom22p	0.446836	0.0897876	0.508828	0.185042	0.582723	0.842812	0.680035	0.00809628	0.085285	0.243018	0.269657	0.891782	0.522545	0.145635	0.978818
CENPK1137D_2549	EIW07962.1	RFA2, BUF1, RPA2, RPA32	Rfa2p	-0.0699899	0.810231	0.964489	-0.000554313	0.99875	0.999446	-0.0574295	0.840935	0.952127	0.0218493	0.927114	0.98882	-0.0298595	0.937855	0.997629
CENPK1137D_255	EIW08485.1	GUA1	Gua1p	-0.248778	0.33563	0.794932	-0.0359903	0.919195	0.981851	-0.00152602	0.995214	0.999031	0.257399	0.24939	0.882963	0.0616092	0.867199	0.997629
CENPK1137D_2550	EIW07963.1	CPT1	Cpt1p	0.264623	0.343024	0.7971	0.388101	0.286141	0.646919	0.531321	0.0328371	0.199008	0.275405	0.248821	0.882963	0.167514	0.66134	0.994096
CENPK1137D_2551	EIW07964.1	NRK1	Nrk1p	0.432729	0.41229	0.823563	0.268106	0.608967	1	0.277572	0.604925	0.859376	-0.141662	0.702288	0.96097	0.0479583	0.942281	1
CENPK1137D_2552	EIW07965.1	TEP1	Tep1p	-0.0142069	0.971994	0.993893	-0.288633	0.553304	1	0.0415557	0.917565	0.977133	0.064955	0.857448	0.982055	0.355379	0.489589	1
CENPK1137D_2553	EIW07966.1	FAR11	Far11p	-0.158412	0.60842	0.901097	-0.280563	0.491415	1	-0.684017	0.0364503	0.210062	-0.516892	0.0762698	0.769226	-0.373552	0.358822	0.9926
CENPK1137D_2554	EIW07967.1	SPC98	Spc98p	-0.0211883	0.956527	0.991767	0.191425	0.661958	1	0.33158	0.3931	0.723607	0.362788	0.242663	0.878697	0.16863	0.732863	1
CENPK1137D_2555	EIW07968.1	ESBP6, MCH3	Esbp6p	0.196845	0.482567	0.854784	0.34585	0.345042	0.707078	0.373066	0.149153	0.458829	0.185781	0.434641	0.940521	0.0536351	0.889899	0.997629
CENPK1137D_2556	EIW07969.1	NAF1	Naf1p	0.31661	0.409489	0.823204	-0.373492	0.41548	1	-0.317343	0.448219	0.765204	-0.622654	0.0627156	0.746196	0.0889534	0.855214	1
CENPK1137D_2557	EIW07970.1	NMA111, YNM3	Nma111p	-0.551907	0.142521	0.605908	-0.069162	0.850267	0.954017	-0.527209	0.0727719	0.315269	0.0345815	0.92114	0.98882	-0.425968	0.261679	0.989823
CENPK1137D_2558	EIW07971.1	YNL122C	hypothetical protein	0.730306	0.0312716	0.337163	0.314096	0.399599	0.741167	0.614452	0.0466218	0.240281	-0.105833	0.716683	0.963555	0.331765	0.424668	0.9926
CENPK1137D_2559	EIW07972.1	TOM70, MAS70, MOM72, OMP1	Tom70p	0.253055	0.343666	0.7971	1.21015	0.000245346	0.00860512	0.747474	0.00655945	0.0727551	0.505656	0.0408824	0.728478	-0.430819	0.20151	0.978818
CENPK1137D_256	EIW08486.1	TRS130	Trs130p	-0.193666	0.600499	0.901097	0.132707	0.779204	1	-0.142223	0.715126	0.906167	0.0624361	0.861028	0.982735	-0.241134	0.613096	1
CENPK1137D_2560	EIW07973.1	SKP2	Skp2p	-0.130546	0.7034	0.932176	-1.08471	0.0111509	1	-0.72455	0.0498804	0.25081	-0.584683	0.076153	0.769226	0.388323	0.363126	0.9926
CENPK1137D_2561	EIW07974.1	NCS2, TUC2	Ncs2p	0.124799	0.68073	0.925419	0.438003	0.261708	0.628605	0.0884027	0.768244	0.931816	-0.0267426	0.918537	0.98882	-0.316271	0.450096	0.9926
CENPK1137D_2562	EIW07975.1	DCP2, PSU1	Dcp2p	-0.073249	0.812827	0.964489	-0.0379934	0.934257	0.986431	-0.301159	0.329785	0.668656	-0.217272	0.371714	0.921643	-0.223134	0.650357	0.994096
CENPK1137D_2563	EIW07976.1	MLS1	Mls1p	-0.103638	0.671901	0.925052	-0.272454	0.459673	0.77803	-0.499056	0.0783862	0.329022	-0.38743	0.126371	0.821263	-0.20178	0.568681	0.994096
CENPK1137D_2564	EIW07977.1	DMA2, CHF2	Dma2p	-0.23779	0.453667	0.840354	-0.00901871	0.979856	0.996589	-0.275605	0.333109	0.672938	-0.0282142	0.918384	0.98882	-0.237719	0.531894	0.994096
CENPK1137D_2565	EIW07978.1	YNL115C	hypothetical protein	0.112335	0.672939	0.925052	0.371483	0.24132	0.60937	0.159994	0.532543	0.816198	0.0564109	0.80746	0.974909	-0.181937	0.588102	0.994096
CENPK1137D_2566	EIW07979.1	RPC19	Rpc19p	0.584756	0.062368	0.444576	-0.605739	0.0879086	0.37859	0.431981	0.142014	0.448359	-0.142603	0.598391	0.951431	1.06611	0.00501766	0.331918
CENPK1137D_2567	EIW07980.1	DBP2	Dbp2p	-0.363486	0.206145	0.683968	-0.194434	0.601571	0.849407	-0.592305	0.0439702	0.233166	-0.21831	0.41024	0.930514	-0.367864	0.328057	0.9926
CENPK1137D_2568	EIW07981.1	CYB5	Cyb5p	0.179559	0.545958	0.878644	0.102764	0.756608	0.925722	0.0560302	0.845509	0.953145	-0.114472	0.620402	0.951431	-0.0195077	0.958489	0.997629
CENPK1137D_2569	EIW07982.1	NOP15	Nop15p	0.552931	0.0893652	0.507665	0.0265272	0.949491	0.989898	0.0589557	0.851169	0.954454	-0.483279	0.0754396	0.769226	0.0691186	0.879087	0.997629
CENPK1137D_257	EIW08487.1	TAF13, FUN81, TAF19	Taf13p	0.253277	0.427999	0.832865	-0.625603	0.0827208	0.368049	-0.119998	0.699925	0.900282	-0.364424	0.201607	0.85389	0.535048	0.160382	0.978818
CENPK1137D_2570	EIW07983.1	HUF	hypothetical protein	0.380596	0.326004	0.788193	-0.451277	0.348921	1	0.034768	0.930006	0.981573	-0.336339	0.34223	0.907853	0.519825	0.304102	1
CENPK1137D_2571	EIW07984.1	RPD3, MOF6, REC3, SDI2, SDS6	Rpd3p	0.034583	0.91484	0.984474	0.594392	0.117193	0.436761	0.107272	0.742655	0.920459	0.0825705	0.748602	0.96797	-0.453448	0.286261	0.9926
CENPK1137D_2572	EIW07985.1	ZIM17, HEP1, TIM15	Zim17p	0.210238	0.569367	0.891678	-0.0496947	0.900962	0.975301	0.449067	0.199369	0.528725	0.248273	0.408309	0.930514	0.525245	0.24466	0.982174
CENPK1137D_2573	EIW07986.1	YAF9	Yaf9p	0.175005	0.624388	0.905148	-0.00850577	0.985948	1	0.0524064	0.885534	0.965591	-0.112713	0.717533	0.963555	0.0968228	0.850854	1
CENPK1137D_2574	EIW07987.1	INP52, SJL2	Inp52p	-0.473376	0.236747	0.714308	-0.341526	0.526022	1	-0.601516	0.186247	0.512526	-0.120892	0.783354	0.971573	-0.23087	0.635497	1
CENPK1137D_2575	EIW07988.1	LEU4	Leu4p	-0.215156	0.389546	0.814012	-0.0519093	0.887857	0.971837	-0.0372061	0.884734	0.965196	0.186133	0.392712	0.929768	0.0379426	0.920384	0.997629
CENPK1137D_2576	EIW07989.1	POL1, CDC17, CRT5, HPR3	Pol1p	-0.105705	0.769789	0.953309	0.251047	0.690664	1	-0.756875	0.039282	0.218742	-0.640996	0.0569119	0.745081	-0.965764	0.122172	1
CENPK1137D_2577	EIW07990.1	AVT4	Avt4p	-0.0392386	0.904579	0.98252	0.0766477	0.837236	0.949911	0.272633	0.310251	0.651248	0.321162	0.265992	0.890892	0.222211	0.572492	0.994096
CENPK1137D_2578	EIW07991.1	MIC27, AIM37, MCS27	Aim37p	0.440729	0.106015	0.549362	0.974455	0.00337601	0.0550561	0.824681	0.00237614	0.0378376	0.394703	0.119017	0.814235	-0.117413	0.731226	0.995544
CENPK1137D_2579	EIW07992.1	OCA1	Oca1p	0.369655	0.257174	0.732363	0.128641	0.741578	1	0.214779	0.506327	0.800334	-0.144721	0.610047	0.951431	0.117285	0.780749	0.997629
CENPK1137D_258	EIW08488.1	ESC1	Esc1p	-0.360147	0.37184	0.804226	0.0559197	0.91406	1	-0.949536	0.0215985	0.156417	-0.578345	0.0764141	0.769226	-0.965336	0.0778176	0.936422
CENPK1137D_2580	EIW07993.1	RAS2, CTN5, CYR3, GLC5, TSL7	Ras2p	-0.0253515	0.924726	0.984474	-0.492864	0.142706	0.473988	-0.291516	0.278919	0.620251	-0.256829	0.273551	0.891782	0.233358	0.509913	0.994096
CENPK1137D_2581	EIW07994.1	PHO23	Pho23p	0.251673	0.403025	0.820443	-0.537217	0.169554	0.515859	-0.106802	0.750071	0.922889	-0.34729	0.238219	0.875541	0.461717	0.231812	0.978818
CENPK1137D_2582	EIW07995.1	RPS7B	Rps7bp	0.11332	0.672555	0.925052	-0.0712647	0.824425	0.944526	0.129966	0.613311	0.861959	0.0265092	0.905704	0.988542	0.233734	0.501466	0.994096
CENPK1137D_2583	EIW07996.1	STB1	Stb1p	-0.58628	0.105683	0.548666	0.572092	0.204638	1	-0.128913	0.714318	0.905988	0.467146	0.150904	0.837737	-0.672624	0.154369	1
CENPK1137D_2584	EIW07997.1	YNL095C	hypothetical protein	-0.430987	0.242991	0.721161	-0.116557	0.796856	1	-0.0517139	0.87986	0.962386	0.387697	0.231427	0.872216	0.0893451	0.851839	0.997629
CENPK1137D_2585	EIW07998.1	APP1	App1p	-0.0983186	0.725298	0.940481	0.0750963	0.826303	0.94462	0.139612	0.607591	0.860136	0.247726	0.308539	0.898285	0.0933726	0.795972	0.997629
CENPK1137D_2586	EIW07999.1	YPT53	Ypt53p	-0.053039	0.89999	0.98252	-1.47104	8.91615e-05	0.00409073	-0.523404	0.223102	0.55253	-0.461722	0.128471	0.830309	0.976091	0.0414916	0.827539
CENPK1137D_2587	EIW08000.1	YNL092W	hypothetical protein	-0.336324	0.36567	0.802352	-1.36092	0.00434771	1	-0.887035	0.0371619	0.21211	-0.543751	0.175699	0.83924	0.498108	0.259737	0.989823
CENPK1137D_2588	EIW08001.1	NST1	Nst1p	0.146722	0.651724	0.916769	-0.905782	0.0422468	0.255669	-1.30526	0.000415314	0.0118419	-1.44333	2.84587e-06	0.00774931	-0.363006	0.418504	0.9926
CENPK1137D_2589	EIW08002.1	RHO2	Rho2p	0.0871502	0.769877	0.953309	0.139813	0.712745	0.907676	0.176137	0.573449	0.840194	0.0994468	0.719004	0.963555	0.0692257	0.859974	0.997629
CENPK1137D_259	EIW08489.1	ERG8	Erg8p	0.0293764	0.915718	0.984474	-0.00619658	0.985216	0.997422	0.0259913	0.922623	0.978687	0.00599477	0.979577	0.995289	0.0602886	0.866318	0.997629
CENPK1137D_2590	EIW08003.1	TOP2, TOR3, TRF3	Top2p	-0.0727306	0.829195	0.967749	-0.0142339	0.973716	0.99449	-0.466127	0.177928	0.499352	-0.382057	0.160299	0.838281	-0.413802	0.375503	0.9926
CENPK1137D_2591	EIW08004.1	TCB2	Tcb2p	-0.232511	0.428055	0.832865	-0.0852511	0.800139	0.940615	-0.112262	0.672023	0.88831	0.1293	0.616885	0.951431	0.00131108	0.997045	0.999987
CENPK1137D_2592	EIW08005.1	SNN1	Snn1p	0.392672	0.353804	0.801672	-0.557281	0.194727	0.550128	0.473303	0.242854	0.578558	0.0901672	0.775571	0.970052	1.05379	0.0378973	0.795843
CENPK1137D_2593	EIW08006.1	MKT1	Mkt1p	-0.185333	0.553774	0.883267	0.421936	0.217091	0.578684	-0.141176	0.648591	0.876659	0.0540489	0.824057	0.975861	-0.530793	0.172785	0.978818
CENPK1137D_2594	EIW08007.1	KRI1	Kri1p	0.175367	0.631858	0.908461	0.123521	0.808586	0.941723	-0.218564	0.558944	0.832607	-0.383379	0.136772	0.831895	-0.300772	0.592793	0.994096
CENPK1137D_2595	EIW08008.1	END3	End3p	0.226758	0.441586	0.835244	0.650453	0.148787	0.4877	0.334037	0.257076	0.594495	0.116612	0.648976	0.95514	-0.279835	0.559156	0.994096
CENPK1137D_2596	EIW08009.1	SAL1	Sal1p	0.0799199	0.795163	0.959962	0.189591	0.614856	0.856191	0.314896	0.313478	0.653552	0.245682	0.380054	0.92442	0.157847	0.689329	0.994096
CENPK1137D_2597	EIW08010.1	PMS1	Pms1p	0.000326106	0.999325	0.999659	0.375789	0.442305	1	-0.251119	0.528403	0.814285	-0.241078	0.458709	0.943761	-0.592162	0.259543	1
CENPK1137D_2598	EIW08011.1	SWS2	Sws2p	0.443498	0.174138	0.652476	-0.0235374	0.948544	0.989898	0.520466	0.0881987	0.350862	0.0880288	0.770386	0.969839	0.574266	0.125592	0.978818
CENPK1137D_2599	EIW08012.1	EOS1	Eos1p	0.396842	0.162333	0.63602	0.0420297	0.906155	0.976842	0.299053	0.291008	0.631909	-0.0892543	0.723161	0.963555	0.283729	0.446751	0.9926
CENPK1137D_26	EIW08256.1	YML003W	hypothetical protein	1.13039	0.436016	0.835244	-1.40622	0.106423	1	1.44771	0.310762	0.651428	0.335181	0.715071	0.963555	2.89403	0.0221533	1
CENPK1137D_260	EIW08490.1	FMP42	hypothetical protein	0.112164	0.74484	0.944414	0.442536	0.246248	0.612239	0.469171	0.0774933	0.327154	0.366366	0.230367	0.871885	0.0525183	0.896706	0.997629
CENPK1137D_2600	EIW08013.1	TPM1	Tpm1p	-0.112233	0.658876	0.918514	0.0761718	0.835689	0.949147	-0.0120216	0.96163	0.992187	0.110117	0.612228	0.951431	-0.0624473	0.869918	0.997629
CENPK1137D_2601	EIW08014.1	NIS1, JIP1	Nis1p	-0.1092	0.745868	0.944414	-1.68482	1.13249e-05	0.000779382	-0.865271	0.0169727	0.136736	-0.748631	0.014323	0.575024	0.843897	0.0356947	0.794122
CENPK1137D_2602	EIW08015.1	APJ1	Apj1p	-0.239868	0.423082	0.831206	-0.0493629	0.893819	0.974414	-0.185934	0.537591	0.817897	0.0634782	0.808035	0.974909	-0.104022	0.79064	0.997629
CENPK1137D_2603	EIW08016.1	MKS1, LYS80	Mks1p	-0.244853	0.452078	0.840354	-0.140341	0.727885	1	-0.424608	0.201358	0.530292	-0.170482	0.56198	0.951431	-0.252044	0.546759	0.994096
CENPK1137D_2604	EIW08017.1	MCK1, CMS1, YPK1	Mck1p	-0.473762	0.129302	0.585309	0.198104	0.589767	0.843482	-0.201019	0.488628	0.78984	0.282311	0.272256	0.891782	-0.371594	0.349773	0.9926
CENPK1137D_2605	EIW08018.1	MLF3, YMK1	Mlf3p	-0.582378	0.0794401	0.483927	0.0391865	0.910813	0.978186	-0.256117	0.426752	0.748377	0.335923	0.205596	0.85389	-0.2631	0.507905	0.994096
CENPK1137D_2606	EIW08019.1	MSK1	Msk1p	-0.072586	0.795327	0.959962	0.517505	0.134961	0.461739	0.385292	0.173435	0.493485	0.468278	0.0622584	0.746196	-0.10085	0.781276	0.997629
CENPK1137D_2607	EIW08020.1	RNH201, RNH35	Rnh201p	-0.326858	0.306735	0.773797	0.0873648	0.825104	0.944526	0.0786714	0.802372	0.943988	0.414407	0.143176	0.835923	0.0182758	0.964946	0.997629
CENPK1137D_2608	EIW08021.1	LAT1, ODP2, PDA2	Lat1p	-0.0353093	0.889587	0.981931	0.222974	0.47968	0.790508	-0.00799771	0.973289	0.995512	0.0367051	0.864517	0.982855	-0.202991	0.542365	0.994096
CENPK1137D_2609	EIW08022.1	TOM7, MOM7, YOK22	Tom7p	0.940755	0.0104516	0.206661	0.131566	0.757309	0.925722	0.93468	0.0167258	0.135549	0.0055109	0.988152	0.996754	0.834814	0.0400123	0.814405
CENPK1137D_261	EIW08491.1	FSH2	Fsh2p	0.235812	0.498579	0.863099	-0.281049	0.477198	0.788682	-0.149537	0.65349	0.878609	-0.375163	0.231635	0.872341	0.160532	0.69938	0.994096
CENPK1137D_2610	EIW08023.1	RPL16B, RP23	Rpl16bp	-0.196886	0.440718	0.835244	-0.170651	0.628636	0.860713	-0.0773252	0.750819	0.923295	0.128692	0.541611	0.94875	0.118387	0.749538	0.997629
CENPK1137D_2611	EIW08024.1	FKH2	Fkh2p	0.251702	0.536792	0.878513	-1.12823	0.0334501	1	-1.0127	0.025767	0.169888	-1.25364	0.0015482	0.263485	0.150648	0.771969	1
CENPK1137D_2612	EIW08025.1	RPL9B	Rpl9bp	-0.310991	0.225775	0.700091	-0.577306	0.186951	0.541033	-0.103066	0.68448	0.894142	0.216474	0.306522	0.898165	0.494765	0.274843	0.990268
CENPK1137D_2613	EIW08026.1	SUN4, SCW3	Sun4p	-0.541375	0.0722486	0.466745	-1.96119	3.02417e-08	5.15063e-06	-1.32153	4.19568e-05	0.0024534	-0.772818	0.00446287	0.401912	0.664367	0.0722423	0.928608
CENPK1137D_2614	EIW08027.1	AQR1	Aqr1p	0.313177	0.56021	0.886754	0.584321	0.429832	1	0.458603	0.412552	0.73749	0.154261	0.74703	0.96797	-0.0891935	0.912402	1
CENPK1137D_2615	EIW08028.1	MRPS18	Mrps18p	0.392566	0.16958	0.64539	0.453089	0.23733	0.603142	0.38901	0.164034	0.480125	0.00674061	0.978767	0.994727	-0.0288202	0.943403	0.997629
CENPK1137D_2616	EIW08029.1	YDJ1, HSP40, MAB3, MAS5	Ydj1p	-0.367599	0.145899	0.607364	0.207678	0.507669	0.806133	-0.445823	0.0758199	0.323095	-0.068888	0.749899	0.968017	-0.621814	0.061081	0.911393
CENPK1137D_2617	EIW08030.1	MTQ1	Mtq1p	0.308444	0.351084	0.800672	0.138224	0.725427	1	0.210218	0.522802	0.811562	-0.0889983	0.754008	0.968017	0.102244	0.811557	0.997629
CENPK1137D_2618	EIW08031.1	GCD10, TRM6	Gcd10p	-0.390247	0.301357	0.768811	-0.185759	0.655174	0.877903	-0.153991	0.632435	0.869897	0.246583	0.487724	0.943761	0.0598032	0.887266	0.997629
CENPK1137D_2619	EIW08032.1	NOP2, YNA1	Nop2p	-0.12056	0.700341	0.931299	0.105102	0.759942	0.926614	-0.140427	0.654834	0.879681	-0.00973441	0.968379	0.993016	-0.212759	0.585211	0.994096
CENPK1137D_262	EIW08492.1	UBP8	Ubp8p	-0.481854	0.317558	0.783546	0.528639	0.356879	1	-0.124741	0.798597	0.943214	0.369351	0.42027	0.934886	-0.618809	0.290949	1
CENPK1137D_2620	EIW08033.1	ARP5	Arp5p	0.237314	0.526998	0.875413	0.706256	0.161778	0.506009	0.216281	0.565366	0.83596	-0.0104632	0.968475	0.993016	-0.449589	0.429702	0.9926
CENPK1137D_2621	EIW08034.1	YNL058C	hypothetical protein	0.476358	0.115427	0.566076	0.149959	0.675837	0.890178	0.438019	0.142016	0.448359	-0.0301131	0.913985	0.98882	0.31581	0.393073	0.9926
CENPK1137D_2622	EIW08035.1	OCA2	Oca2p	-0.0725198	0.823258	0.967305	0.341631	0.47163	0.78666	0.215671	0.480541	0.784245	0.298345	0.289297	0.893446	-0.0883843	0.861005	0.997629
CENPK1137D_2623	EIW08036.1	POR1, OMP2	Por1p	0.262061	0.279659	0.747652	0.00943749	0.97986	0.996589	0.324182	0.167302	0.484461	0.0715272	0.723676	0.963555	0.339135	0.381882	0.9926
CENPK1137D_2624	EIW08037.1	VAC7	Vac7p	-0.270127	0.445712	0.837609	0.533836	0.337459	1	-0.502869	0.166044	0.482818	-0.223272	0.483888	0.943761	-0.998319	0.0775524	1
CENPK1137D_2625	EIW08038.1	MSG5	Msg5p	-0.462253	0.249159	0.726853	-0.575454	0.118441	0.438233	-0.0848476	0.824327	0.949974	0.386171	0.171627	0.83924	0.514735	0.266403	0.989823
CENPK1137D_2626	EIW08039.1	BXI1, YBH3	hypothetical protein	0.453463	0.077998	0.481607	0.278781	0.427491	0.760737	0.477047	0.0546823	0.265893	0.0324429	0.880838	0.985597	0.223412	0.545188	0.994096
CENPK1137D_2627	EIW08040.1	COX5A	Cox5ap	0.34672	0.211691	0.68828	0.396493	0.257356	0.623195	0.507296	0.0745083	0.319071	0.170883	0.487579	0.943761	0.137596	0.704896	0.994096
CENPK1137D_2628	EIW08041.1	COG5, API4, COD4	Cog5p	0.506069	0.120418	0.57579	0.535376	0.266841	1	0.300628	0.368241	0.705697	-0.196384	0.490736	0.943761	-0.198714	0.70048	1
CENPK1137D_2629	EIW08042.1	YNL050C	hypothetical protein	0.506154	0.131309	0.587641	-0.081502	0.870658	1	-0.119939	0.728246	0.912967	-0.616021	0.0381622	0.718938	-0.00110913	0.998311	1
CENPK1137D_263	EIW08493.1	MRE11, NGS1, RAD58, XRS4	Mre11p	-0.4735	0.189317	0.666921	0.28065	0.564957	1	-0.314843	0.381605	0.716567	0.169592	0.607781	0.951431	-0.556831	0.26845	0.989823
CENPK1137D_2630	EIW08043.1	SFB2, ISS1	Sfb2p	-0.414149	0.340579	0.79634	0.27864	0.587573	1	0.138481	0.742207	0.920323	0.563504	0.153195	0.837737	-0.10331	0.849816	1
CENPK1137D_2631	EIW08044.1	ALG11	Alg11p	0.400872	0.145161	0.606266	0.64125	0.0559741	0.29541	0.5384	0.0455257	0.23708	0.147776	0.508073	0.945355	-0.0733305	0.841629	0.997629
CENPK1137D_2632	EIW08045.1	SLM2, LIT1	Slm2p	0.0959063	0.771498	0.953685	-0.0170456	0.965869	0.99181	-0.124721	0.71133	0.905753	-0.211398	0.487763	0.943761	-0.0774127	0.850295	0.997629
CENPK1137D_2633	EIW08046.1	YNL046W	hypothetical protein	0.108434	0.763934	0.952892	-0.412033	0.265335	0.631847	0.173158	0.628979	0.868074	0.0727739	0.789068	0.971573	0.609792	0.161184	0.978818
CENPK1137D_2634	EIW08047.1	LAP2	Lap2p	-0.0140781	0.958995	0.992051	-0.11873	0.757128	0.925722	0.023434	0.930429	0.981573	0.0464528	0.838586	0.976885	0.166434	0.680061	0.994096
CENPK1137D_2635	EIW08048.1	YIP3	Yip3p	0.297826	0.313684	0.780122	-0.704461	0.0658965	0.323928	0.299047	0.308233	0.649701	0.00894013	0.967049	0.993016	1.0249	0.0147493	0.56835
CENPK1137D_2636	EIW08049.1	BOP3	Bop3p	-0.733542	0.0967238	0.531386	-1.02489	0.0182408	1	-0.448002	0.303387	0.645409	0.29371	0.434942	0.940521	0.604326	0.218776	1
CENPK1137D_2637	EIW08050.1	YPT11	Ypt11p	-0.514283	0.190004	0.666921	0.177089	0.730418	1	-0.177133	0.651677	0.877398	0.347943	0.355041	0.909496	-0.318151	0.542684	1
CENPK1137D_2638	EIW08051.1	COG6, COD2, SEC37	Cog6p	-0.0730833	0.839181	0.969263	-0.00846984	0.982737	0.99681	0.0202033	0.953889	0.989508	0.103692	0.732799	0.963555	0.061331	0.887323	0.997629
CENPK1137D_2639	EIW08052.1	YNL040W	hypothetical protein	-0.663006	0.0494392	0.403667	-0.279446	0.46371	0.781787	-0.0936909	0.765405	0.931816	0.577129	0.0575137	0.745081	0.211677	0.595855	0.994096
CENPK1137D_264	EIW08494.1	MRPL44, YMR44	Mrpl44p	0.553981	0.102755	0.54383	0.550477	0.237979	0.604345	0.780603	0.0244142	0.167098	0.23729	0.43891	0.940521	0.267362	0.592501	0.994096
CENPK1137D_2640	EIW08053.1	BDP1, TFC5, TFC7	Bdp1p	-0.199424	0.596888	0.901097	-0.578736	0.334653	1	-0.958978	0.0149889	0.126224	-0.748929	0.0157858	0.575024	-0.337578	0.584711	0.994096
CENPK1137D_2641	EIW08054.1	GPI15	Gpi15p	0.798894	0.0170003	0.254997	0.526214	0.238169	1	0.741276	0.0247989	0.167309	-0.0489579	0.861462	0.982735	0.249301	0.616068	1
CENPK1137D_2642	EIW08055.1	IDH1	Idh1p	0.179578	0.494856	0.861293	0.874793	0.00841156	0.0984496	0.560673	0.0432964	0.230942	0.392596	0.0939201	0.808652	-0.283273	0.409314	0.9926
CENPK1137D_2643	EIW08056.1	NCE103, NCE3	Nce103p	0.233199	0.373174	0.805422	-0.0161348	0.958022	0.989898	0.108216	0.654466	0.879403	-0.116116	0.610296	0.951431	0.152137	0.636444	0.994096
CENPK1137D_2644	EIW08057.1	YNL035C	hypothetical protein	0.0296574	0.927445	0.984474	0.435738	0.284471	1	0.160341	0.624272	0.865306	0.140459	0.626378	0.951431	-0.24277	0.576599	0.994096
CENPK1137D_2645	EIW08058.1	SIW14, OCA3	Siw14p	-0.116388	0.733635	0.942185	-0.592801	0.116496	0.436196	-0.0848548	0.79404	0.942267	0.0414539	0.891464	0.986253	0.537248	0.180872	0.978818
CENPK1137D_2646	EIW08059.1	HHT2	Hht2p	-0.0189087	0.939492	0.986095	0.382661	0.207531	0.566308	0.205406	0.392544	0.723449	0.233703	0.254764	0.883084	-0.148402	0.649108	0.994096
CENPK1137D_2647	EIW08060.1	HHF2	Hhf2p	0.488105	0.0855328	0.502977	0.645388	0.0530134	0.289095	0.540451	0.0575191	0.274476	0.0625146	0.799646	0.974909	-0.0730206	0.838419	0.997629
CENPK1137D_2648	EIW08061.1	RPS19B, RP55B	Rps19bp	0.0104923	0.974491	0.994239	-0.36563	0.228503	0.591633	-0.0680087	0.825367	0.950002	-0.0697733	0.764915	0.968227	0.324627	0.394594	0.9926
CENPK1137D_2649	EIW08062.1	KTR5	Ktr5p	-0.062725	0.863434	0.973958	0.49707	0.298302	1	0.0186558	0.960672	0.991862	0.0918831	0.787277	0.971573	-0.448508	0.363079	1
CENPK1137D_265	EIW08495.1	YMR226C	hypothetical protein	-0.0105761	0.969304	0.993569	-0.309262	0.435061	0.766697	0.120502	0.666568	0.884495	0.140948	0.543525	0.950581	0.45383	0.273027	0.990268
CENPK1137D_2650	EIW08063.1	CRZ1, HAL8, TCN1	Crz1p	-0.18628	0.560308	0.886754	-0.537163	0.229213	0.591688	-0.550656	0.0894755	0.352848	-0.354639	0.206037	0.85389	0.0232968	0.960144	0.997629
CENPK1137D_2651	EIW08064.1	SAM50, OMP85, TOB55	Sam50p	0.0822457	0.775047	0.95427	-0.225475	0.594443	0.845086	0.121993	0.664713	0.883566	0.0496239	0.842179	0.977162	0.372261	0.397669	0.9926
CENPK1137D_2652	EIW08065.1	SSN8, CNC1, GIG3, NUT9, RYE2, SRB11, UME3	Ssn8p	-0.681199	0.112564	0.559738	0.672505	0.188061	1	0.143394	0.724076	0.910276	0.833352	0.031727	0.677736	-0.498712	0.360588	1
CENPK1137D_2653	EIW08066.1	EFM6	hypothetical protein	0.216313	0.7926	0.958781	-0.29438	0.7311	1	0.309258	0.715712	0.906167	0.104093	0.885352	0.986253	0.636335	0.503073	1
CENPK1137D_2654	EIW08067.1	FAP1	Fap1p	-0.679765	0.0338313	0.350276	-0.0774929	0.853526	1	-0.527068	0.100084	0.372836	0.162689	0.588421	0.951431	-0.421538	0.317992	0.9926
CENPK1137D_2655	EIW08068.1	RCM1	hypothetical protein	-0.371711	0.237282	0.715275	-0.391117	0.358899	0.713104	-0.397828	0.201749	0.530429	-0.0169442	0.950904	0.991052	0.0176472	0.968165	0.997629
CENPK1137D_2656	EIW08069.1	HDA1	Hda1p	-0.274242	0.534128	0.877775	-0.0929482	0.850345	1	0.00385039	0.992684	0.999031	0.287148	0.462743	0.943761	0.130308	0.8062	1
CENPK1137D_2657	EIW08070.1	ARK1	Ark1p	-0.543701	0.0609138	0.441695	-1.26265	0.00129941	0.0284832	-0.769943	0.0155301	0.129323	-0.218272	0.45269	0.943761	0.517171	0.178678	0.978818
CENPK1137D_2658	EIW08071.1	YNL019C	hypothetical protein	0.188949	0.737985	0.944377	-2.21899	0.00253664	1	-1.16212	0.118787	0.407889	-1.34505	0.0404871	0.728478	1.0868	0.0966395	1
CENPK1137D_2659	EIW08072.1	RPL18A, RP28A	Rpl18bp	0.0331214	0.901271	0.98252	-0.109076	0.741507	0.917976	-0.10295	0.700538	0.900486	-0.126962	0.591781	0.951431	0.0371674	0.91443	0.997629
CENPK1137D_266	EIW08496.1	TAF7, TAF67	Taf7p	0.255714	0.581016	0.896835	-0.564492	0.334724	1	-0.71519	0.1483	0.458105	-0.959282	0.00998687	0.503062	-0.110502	0.861396	1
CENPK1137D_2660	EIW08073.1	PUB1, RNP1	Pub1p	-0.417601	0.226042	0.700091	0.467172	0.187886	0.541923	0.125075	0.695626	0.898998	0.553083	0.0482908	0.745081	-0.308769	0.44648	0.9926
CENPK1137D_2661	EIW08074.1	PBI2, LMA1	Pbi2p	0.334125	0.323838	0.787844	-0.48308	0.153127	0.492441	0.327177	0.317321	0.657843	0.00228645	0.992583	0.998955	0.835349	0.0394193	0.813377
CENPK1137D_2662	EIW08075.1	HEF3, ZRG7	Hef3p	-1.32601	2.76905e-06	0.00053858	-1.17197	0.0118475	0.122058	-2.05899	2.0045e-07	3.119e-05	-0.726511	0.0637021	0.747345	-0.859767	0.0127154	0.518354
CENPK1137D_2663	EIW08076.1	SPO1	Spo1p	-0.366945	0.216138	0.694037	-0.121084	0.733721	0.916418	-0.284829	0.333699	0.673436	0.0904487	0.734613	0.964025	-0.13478	0.71615	0.995544
CENPK1137D_2664	EIW08077.1	YNL011C	hypothetical protein	-0.0334331	0.924922	0.984474	-0.421729	0.389091	1	-0.294636	0.490752	0.78984	-0.253627	0.513314	0.945355	0.154773	0.730719	1
CENPK1137D_2665	EIW08078.1	YNL010W	hypothetical protein	-0.122032	0.664457	0.920614	-0.0792581	0.835436	0.949147	0.222649	0.430958	0.753075	0.353127	0.14935	0.836552	0.326189	0.412687	0.9926
CENPK1137D_2666	EIW08079.1	IDP3	Idp3p	-0.380052	0.197614	0.679423	-0.485298	0.166636	0.512837	-0.787229	0.00667461	0.0737321	-0.397583	0.123516	0.814393	-0.27013	0.463585	0.9926
CENPK1137D_2667	EIW08080.1	ASI3	Asi3p	-0.0647553	0.81319	0.964489	0.414886	0.224854	0.586686	0.136002	0.610598	0.861382	0.209792	0.370798	0.921245	-0.250979	0.48933	0.994096
CENPK1137D_2668	EIW08081.1	SIS1	Sis1p	-0.224	0.395102	0.81443	-0.106529	0.736333	0.916986	-0.723472	0.00528549	0.0639662	-0.489526	0.020775	0.616101	-0.584104	0.0899914	0.970543
CENPK1137D_2669	EIW08082.1	LST8	Lst8p	-0.434259	0.18786	0.665634	0.274189	0.46264	0.780794	0.137883	0.659104	0.881056	0.580282	0.0192811	0.606012	-0.11182	0.791987	0.997629
CENPK1137D_267	EIW08497.1	MTF1	Mtf1p	0.407126	0.19123	0.667697	0.963145	0.0200516	0.165066	0.894046	0.00229587	0.0372652	0.496563	0.0510174	0.745081	-0.0344661	0.940771	0.997629
CENPK1137D_2670	EIW08083.1	TOS6	Tos6p	-0.151101	0.58691	0.897887	0.976975	0.00544504	0.0735291	0.196765	0.487164	0.78984	0.358301	0.164753	0.839066	-0.749855	0.0372279	0.794122
CENPK1137D_2671	EIW08084.1	MRP7	Mrp7p	0.580175	0.0408306	0.381163	0.928409	0.00591701	0.0774161	0.773031	0.00495213	0.0612537	0.204049	0.400475	0.930514	-0.120554	0.741917	0.996337
CENPK1137D_2672	EIW08085.1	HRB1, TOM34	Hrb1p	-0.137801	0.654707	0.917351	0.018652	0.958558	0.989898	-0.133461	0.666701	0.884495	0.0156209	0.950796	0.991052	-0.117095	0.76637	0.997629
CENPK1137D_2673	EIW08086.1	PET8, SAM5	Pet8p	0.0522626	0.875257	0.976173	-0.822548	0.020276	0.165417	0.316836	0.322146	0.662443	0.273248	0.271793	0.891782	1.16395	0.00433645	0.329144
CENPK1137D_2674	EIW08087.1	RLP7, RPL7	Rlp7p	0.213597	0.436215	0.835244	0.044566	0.891704	0.973638	-0.0022394	0.99336	0.999031	-0.206141	0.37565	0.921643	-0.0161876	0.963224	0.997629
CENPK1137D_2675	EIW08088.1	DOM34	Dom34p	0.180923	0.599862	0.901097	0.717029	0.228047	1	0.169547	0.613191	0.861959	-0.000480841	0.998653	0.999918	-0.505018	0.424089	0.9926
CENPK1137D_2676	EIW08089.1	CIT1, LYS6	Cit1p	0.68488	0.00771369	0.178841	1.11605	0.000214514	0.00774797	0.972444	0.000135072	0.00565847	0.298391	0.15361	0.837737	-0.112355	0.731437	0.995544
CENPK1137D_2677	EIW08090.1	ATO2, FUN34	Ato2p	1.40443	4.36094e-08	1.48436e-05	1.1715	0.00021616	0.00774797	1.67685	2.14569e-11	8.98878e-09	0.282818	0.212932	0.854657	0.534651	0.1072	0.978818
CENPK1137D_2678	EIW08091.1	RPC34	Rpc34p	-0.440824	0.187803	0.665634	-0.794171	0.120527	0.440736	-0.286963	0.408416	0.734491	0.164785	0.605704	0.951431	0.531532	0.303338	0.9926
CENPK1137D_2679	EIW08092.1	SWM2	Swm2p	0.513083	0.33148	0.79142	-0.447321	0.357194	1	0.720106	0.106872	0.383704	0.214	0.639685	0.952358	1.19272	0.0278826	1
CENPK1137D_268	EIW08498.1	VPS9, VPL31, VPT9	Vps9p	0.345032	0.345924	0.798601	0.410387	0.359521	1	0.445594	0.231257	0.563754	0.112446	0.720215	0.963555	0.072493	0.882886	1
CENPK1137D_2680	EIW08093.1	VPS27, DID7, GRD11, SSV17, VPL23, VPT27	Vps27p	0.325632	0.345281	0.798601	-0.446336	0.247466	0.614379	-0.246166	0.48668	0.789768	-0.56153	0.0385564	0.718938	0.234343	0.591165	0.994096
CENPK1137D_2681	EIW08094.1	PEX6, PAS8	Pex6p	-0.442266	0.13396	0.595548	-0.0288228	0.938148	0.988114	-0.326116	0.272012	0.613406	0.125029	0.641816	0.952416	-0.269427	0.479692	0.994076
CENPK1137D_2682	EIW08095.1	TRF5	Trf5p	-0.286058	0.485999	0.857943	-0.325743	0.577274	1	-0.888127	0.0461216	0.239322	-0.592663	0.140824	0.835923	-0.52753	0.351387	1
CENPK1137D_2683	EIW08096.1	ATG3, APG3, AUT1	Atg3p	0.151308	0.621886	0.904239	0.450587	0.244863	0.611395	0.310048	0.318447	0.659032	0.167308	0.550967	0.951431	-0.10818	0.789848	0.997629
CENPK1137D_2684	EIW08097.1	LRO1	Lro1p	-0.159774	0.65033	0.916686	0.402216	0.347957	1	-0.0442659	0.898588	0.970909	0.125261	0.685006	0.959637	-0.414871	0.364929	1
CENPK1137D_2685	EIW08098.1	NRM1	Nrm1p	0.195369	0.649062	0.91572	-0.716915	0.140829	1	-0.133537	0.770086	0.932189	-0.318141	0.407143	0.930514	0.615646	0.234565	1
CENPK1137D_2686	EIW08099.1	CSE2, MED9	Cse2p	-0.125363	0.766389	0.952892	-1.96471	4.674e-07	4.90102e-05	-0.988613	0.0233711	0.163068	-0.855155	0.00570879	0.437888	0.999928	0.0387058	0.80431
CENPK1137D_2687	EIW08100.1	PRP2, RNA2	Prp2p	-0.156401	0.680936	0.925419	-0.181553	0.709157	1	-0.463528	0.244875	0.582355	-0.297372	0.385215	0.927077	-0.247742	0.623444	1
CENPK1137D_2688	EIW08101.1	URK1	Urk1p	-0.683707	0.151233	0.617402	0.307109	0.513079	1	0.400033	0.368007	0.705697	1.09491	0.00633736	0.452715	0.129414	0.807928	1
CENPK1137D_2689	EIW08102.1	PHO91	Pho91p	0.182151	0.523395	0.875413	0.348656	0.340997	0.704305	0.287781	0.300504	0.64258	0.115529	0.628041	0.951431	-0.0329548	0.933014	0.997629
CENPK1137D_269	EIW08499.1	RRP5	Rrp5p	-0.117149	0.710226	0.935176	-0.482052	0.220465	0.581593	-0.829045	0.0132307	0.116217	-0.702168	0.00957289	0.496514	-0.313142	0.44956	0.9926
CENPK1137D_2690	EIW08103.1	YNR014W	hypothetical protein	0.293486	0.584273	0.896835	-0.0913169	0.888952	1	0.40664	0.4667	0.777263	0.123385	0.790329	0.971573	0.535232	0.455093	1
CENPK1137D_2691	EIW08104.1	SMM1, DUS2	Smm1p	0.333776	0.258062	0.732363	0.417048	0.24885	0.616926	0.514866	0.0716523	0.312675	0.191059	0.440631	0.940521	0.130673	0.742044	0.996337
CENPK1137D_2692	EIW08105.1	ACC1, ABP2, FAS3, MTR7	Acc1p	-0.677721	0.00875133	0.192954	-0.150265	0.624657	0.860123	-0.851741	0.00104445	0.022394	-0.164751	0.452064	0.943761	-0.670281	0.0406891	0.816492
CENPK1137D_2693	EIW08106.1	CLA4, ERC10	Cla4p	0.0216134	0.951715	0.990074	-0.0826329	0.839675	1	-0.205844	0.540746	0.820535	-0.2169	0.516421	0.94548	-0.0898273	0.829651	0.997629
CENPK1137D_2694	EIW08107.1	TIM23, MAS6, MIM23, MPI3	Tim23p	-0.168968	0.542861	0.878644	0.426563	0.219137	0.580932	0.103708	0.719963	0.907177	0.284077	0.282331	0.892371	-0.2899	0.404594	0.9926
CENPK1137D_2695	EIW08108.1	RCF2, AIM38	Aim38p	0.0360779	0.898684	0.98252	-0.0257064	0.940486	0.989364	0.241234	0.388763	0.721118	0.21506	0.365151	0.913884	0.293783	0.425459	0.9926
CENPK1137D_2696	EIW08109.1	ARE2, SAT1	Are2p	-0.00703479	0.982327	0.994809	-0.34269	0.432163	0.764864	0.133792	0.653421	0.878609	0.14851	0.545821	0.951431	0.496126	0.290373	0.9926
CENPK1137D_2697	EIW08110.1	ATP23	Atp23p	0.55594	0.150083	0.615939	0.83283	0.163951	1	0.458439	0.185299	0.510697	-0.0866794	0.793839	0.972828	-0.333009	0.606594	1
CENPK1137D_2698	EIW08111.1	YNR021W	hypothetical protein	0.303722	0.279347	0.747652	0.637036	0.0733441	0.345249	0.612212	0.0168972	0.136531	0.317914	0.177539	0.83924	0.000886712	0.998135	0.999987
CENPK1137D_2699	EIW08112.1	MRPL50	Mrpl50p	0.636326	0.0475878	0.39756	0.433533	0.296891	0.657934	0.734124	0.0319576	0.19641	0.109186	0.730172	0.963555	0.335882	0.424489	0.9926
CENPK1137D_27	EIW08257.1	YML002W	hypothetical protein	-0.189203	0.608328	0.901097	0.0492745	0.915186	1	-0.180188	0.624211	0.865306	0.0181578	0.956676	0.992031	-0.195945	0.685723	1
CENPK1137D_270	EIW08500.1	RPS10B	Rps10bp	0.173674	0.599516	0.901097	-0.324316	0.300367	0.661458	0.163715	0.586253	0.84788	-0.00076931	0.997602	0.999918	0.515156	0.169564	0.978818
CENPK1137D_2700	EIW08113.1	SNF12, SWP73	Snf12p	-0.372034	0.30853	0.775026	0.380413	0.415525	1	-0.143762	0.678391	0.890497	0.236757	0.485559	0.943761	-0.490278	0.309725	1
CENPK1137D_2701	EIW08114.1	MPP6	Mpp6p	0.886246	0.0190896	0.268636	-0.393835	0.436658	1	0.246629	0.514827	0.80625	-0.629407	0.0605553	0.746196	0.677521	0.209849	1
CENPK1137D_2702	EIW08115.1	SEC12, SED2	Sec12p	-0.280079	0.404102	0.820443	0.225617	0.577433	1	-0.245518	0.445053	0.7638	0.0433445	0.887162	0.986253	-0.44081	0.294243	0.9926
CENPK1137D_2703	EIW08116.1	BUD17	Bud17p	0.573359	0.169984	0.64601	0.869756	0.0684116	1	0.870872	0.024432	0.167098	0.306864	0.356024	0.909496	0.0369802	0.947935	1
CENPK1137D_2704	EIW08117.1	MON2, YSL2	Mon2p	-0.288111	0.426517	0.832311	-0.322795	0.414513	0.751496	-0.498955	0.158496	0.470391	-0.201967	0.538182	0.948215	-0.144214	0.728298	0.995544
CENPK1137D_2705	EIW08118.1	CPR8	Cpr8p	0.291268	0.291918	0.759572	1.14943	0.00140194	0.0301504	0.557968	0.0619033	0.287159	0.277386	0.291931	0.893446	-0.560362	0.127787	0.978818
CENPK1137D_2706	EIW08119.1	YNR029C	hypothetical protein	0.147926	0.65527	0.917497	0.275823	0.508802	1	-0.340653	0.325527	0.665308	-0.4784	0.116988	0.814235	-0.585955	0.169201	0.978818
CENPK1137D_2707	EIW08120.1	ALG12, ECM39	Alg12p	-0.195989	0.549573	0.880287	0.575848	0.0948756	0.396198	0.132594	0.638333	0.872362	0.337446	0.229739	0.871885	-0.415162	0.272281	0.990268
CENPK1137D_2708	EIW08121.1	SSK2	Ssk2p	-0.526071	0.138017	0.601609	-0.814249	0.0666302	1	-0.874897	0.0194666	0.148391	-0.339518	0.318019	0.90163	-0.0275903	0.950676	0.997629
CENPK1137D_2709	EIW08122.1	PPG1	Ppg1p	-0.263231	0.427541	0.832459	-0.235508	0.501961	0.802625	-0.101781	0.751398	0.923728	0.170519	0.513729	0.945355	0.161588	0.687573	0.994096
CENPK1137D_271	EIW08501.1	PEP5, END1, VAM1, VPL9, VPS11, VPT11	Pep5p	-0.259953	0.501313	0.864519	0.184171	0.73049	1	-0.525272	0.234142	0.566768	-0.256585	0.513675	0.945355	-0.677929	0.184888	1
CENPK1137D_2710	EIW08123.1	HUB1	Hub1p	0.69682	0.122157	0.576227	-0.78815	0.143406	1	-0.00858079	0.985286	0.997683	-0.694789	0.0988166	0.808652	0.816103	0.145329	1
CENPK1137D_2711	EIW08124.1	ABZ1	Abz1p	-0.22123	0.460869	0.840354	0.02992	0.931147	0.986228	-0.168455	0.554442	0.82889	0.0618411	0.813094	0.974943	-0.168889	0.647405	0.994096
CENPK1137D_2712	EIW08125.1	SOL1	Sol1p	-0.323869	0.343436	0.7971	-0.00538208	0.99006	1	-0.41272	0.230255	0.562824	-0.079133	0.79703	0.97389	-0.374219	0.403816	0.9926
CENPK1137D_2713	EIW08126.1	EGO4	hypothetical protein	0.190371	0.552329	0.882366	-1.30119	0.000247575	0.00860512	-0.832483	0.00861256	0.0886654	-1.01394	0.000168474	0.0886916	0.498986	0.200511	0.978818
CENPK1137D_2714	EIW08127.1	ARC35, END9	Arc35p	-0.415803	0.1156	0.566148	-0.300616	0.36147	0.713104	-0.338576	0.190288	0.517672	0.0861545	0.709967	0.963555	-0.0101698	0.976348	0.997629
CENPK1137D_2715	EIW08128.1	MRX6	hypothetical protein	0.382844	0.244273	0.72319	0.195102	0.592538	0.84408	0.716374	0.0247425	0.167309	0.343684	0.195206	0.851787	0.553401	0.180877	0.978818
CENPK1137D_2716	EIW08129.1	MRPS12	Mrps12p	0.0461067	0.901045	0.98252	-0.382931	0.337003	0.700258	0.160633	0.649327	0.876659	0.124616	0.686689	0.959637	0.567476	0.197413	0.978818
CENPK1137D_2717	EIW08130.1	RSM19	Rsm19p	0.821213	0.0619338	0.443805	-0.466807	0.302566	0.663985	0.588513	0.183924	0.50845	-0.221252	0.814433	0.974943	1.08859	0.0128383	0.518354
CENPK1137D_2718	EIW08131.1	DBP6	Dbp6p	-0.102312	0.766191	0.952892	0.137451	0.734888	1	-0.226194	0.49529	0.792376	-0.114416	0.704539	0.961029	-0.330886	0.443999	0.9926
CENPK1137D_2719	EIW08132.1	ZRG17	Zrg17p	0.0355963	0.906025	0.98252	0.321702	0.363084	0.713104	0.144514	0.612565	0.861711	0.11842	0.651569	0.955798	-0.146656	0.698936	0.994096
CENPK1137D_272	EIW08502.1	FUS2	Fus2p	0.433918	0.36017	0.801691	0.447582	0.550099	1	0.671272	0.145608	0.454429	0.246638	0.526057	0.947983	0.266325	0.746576	1
CENPK1137D_2720	EIW08133.1	YNR040W	hypothetical protein	0.382923	0.319074	0.784505	0.630929	0.121404	0.441634	0.667613	0.0513285	0.255985	0.296095	0.402255	0.930514	0.0688399	0.873721	0.997629
CENPK1137D_2721	EIW08134.1	COQ2	Coq2p	0.283712	0.370647	0.804226	0.151628	0.661749	0.882588	0.578614	0.0467238	0.240281	0.304744	0.246325	0.882961	0.454654	0.236778	0.978818
CENPK1137D_2722	EIW08135.1	MVD1, ERG19	Mvd1p	-0.0678997	0.791784	0.958505	0.00823406	0.980659	0.996589	-0.0628726	0.803081	0.944413	0.0148116	0.945941	0.991052	-0.0438178	0.902098	0.997629
CENPK1137D_2723	EIW08136.1	PET494	Pet494p	0.307199	0.377588	0.808312	0.683592	0.101061	0.407748	0.684022	0.0561726	0.270241	0.388504	0.227628	0.871545	0.0359081	0.93507	0.997629
CENPK1137D_2724	EIW08137.1	TRM112	Trm112p	0.0939702	0.744885	0.944414	-0.636453	0.10197	0.408952	0.0572571	0.838929	0.952003	-0.0266215	0.915954	0.98882	0.71958	0.0753451	0.936422
CENPK1137D_2725	EIW08138.1	FPK1	Fpk1p	-1.04153	0.00472256	0.13608	0.0109854	0.980683	1	-0.682815	0.062187	0.287667	0.367726	0.304111	0.896903	-0.663095	0.139568	1
CENPK1137D_2726	EIW08139.1	RIM21, PAL2	Rim21p	0.165487	0.589654	0.898681	0.276974	0.435628	0.766697	0.638057	0.0364084	0.210042	0.482352	0.0664433	0.75737	0.389988	0.310438	0.9926
CENPK1137D_2727	EIW08140.1	CRF1	hypothetical protein	0.0732715	0.818818	0.965666	0.0469097	0.903897	0.976472	0.266639	0.3613	0.699808	0.201757	0.469879	0.943761	0.244886	0.551648	0.994096
CENPK1137D_2728	EIW08141.1	MSO1	Mso1p	0.3652	0.265351	0.7389	0.268234	0.489797	0.797485	0.464514	0.149773	0.459271	0.110195	0.686645	0.959637	0.230704	0.592454	0.994096
CENPK1137D_2729	EIW08142.1	LYS9, LYS13	Lys9p	-0.399364	0.122959	0.576519	0.203759	0.545572	0.823487	-0.2932	0.22164	0.551787	0.115935	0.598733	0.951431	-0.470015	0.182583	0.978818
CENPK1137D_273	EIW08503.1	TRI1	Tri1p	0.265378	0.526731	0.875413	1.06915	0.0367486	1	0.628612	0.104871	0.379304	0.372165	0.276324	0.892371	-0.404227	0.493006	1
CENPK1137D_2730	EIW08143.1	BRE5	Bre5p	0.0830727	0.851239	0.97199	0.841186	0.106941	1	-0.206868	0.634895	0.870093	-0.279318	0.337522	0.907246	-1.00608	0.100441	0.978818
CENPK1137D_2731	EIW08144.1	POP2, CAF1	Pop2p	-0.231811	0.425027	0.832063	-0.310557	0.417089	0.751734	-0.231652	0.458923	0.772182	0.00863783	0.975458	0.994031	0.105725	0.780835	0.997629
CENPK1137D_2732	EIW08145.1	NOG2, NUG2	Nog2p	0.363486	0.263423	0.737721	-0.916348	0.0268696	0.195472	-0.383316	0.289255	0.629781	-0.737492	0.0147166	0.575024	0.560364	0.182337	0.978818
CENPK1137D_2733	EIW08146.1	ESF2, ABT1	Esf2p	0.262655	0.555854	0.884559	-0.223668	0.629991	1	0.0761305	0.843638	0.952262	-0.1763	0.658268	0.957692	0.333084	0.509602	1
CENPK1137D_2734	EIW08147.1	HOL1	Hol1p	-0.316405	0.31792	0.783546	-0.54351	0.168046	0.514494	-0.415128	0.177561	0.499352	-0.0906448	0.729464	0.963555	0.15202	0.718679	0.995544
CENPK1137D_2735	EIW08148.1	BIO5	Bio5p	-0.764037	0.0674581	0.455238	-0.0771023	0.898486	1	-0.536227	0.178682	0.49942	0.237373	0.558929	0.951431	-0.437243	0.465476	1
CENPK1137D_2736	EIW08149.1	BIO4	Bio4p	0.0751536	0.865934	0.974157	-0.90747	0.0214975	0.171776	-0.383436	0.328502	0.668543	-0.448462	0.252435	0.882963	0.553686	0.21687	0.978818
CENPK1137D_2737	EIW08150.1	MSB3, GYP3	Msb3p	-0.248052	0.452554	0.840354	-0.148499	0.707868	0.906778	-0.0844699	0.794479	0.942267	0.174144	0.558873	0.951431	0.0938841	0.820253	0.997629
CENPK1137D_2738	EIW08151.1	BIO3	Bio3p	-0.665191	0.0722422	0.466745	0.472809	0.348645	1	-0.476365	0.200065	0.529347	0.197181	0.562949	0.951431	-0.925561	0.0690009	1
CENPK1137D_2739	EIW08152.1	MNT4	Mnt4p	-0.145382	0.714985	0.935949	-1.15267	0.00175466	0.0353532	-0.289036	0.474453	0.779684	-0.136072	0.649591	0.95514	0.889373	0.0491415	0.894691
CENPK1137D_274	EIW08504.1	RNH1	Rnh1p	0.0116073	0.976948	0.994337	0.3546	0.450901	1	-0.0355265	0.918991	0.977791	-0.03664	0.920271	0.98882	-0.355285	0.474602	1
CENPK1137D_2740	EIW08153.1	FRE4	Fre4p	-1.66104	1.22226e-05	0.00175169	-0.656494	0.134498	1	-1.09463	0.00186802	0.0328169	0.575307	0.135059	0.831895	-0.410154	0.342121	0.9926
CENPK1137D_2741	EIW08154.1	YNR061C	hypothetical protein	0.117457	0.68912	0.926708	0.347945	0.374553	0.723157	0.164802	0.570974	0.839051	0.055262	0.82592	0.975861	-0.159931	0.698598	0.994096
CENPK1137D_2742	EIW08155.1	YNR062C	hypothetical protein	-0.579028	0.448741	0.83917	-0.404249	0.569782	1	0.0933134	0.893124	0.969108	0.680494	0.323702	0.905843	0.524696	0.498085	1
CENPK1137D_2743	EIW08156.1	YNR063W	hypothetical protein	-0.8192	0.105393	0.548208	-1.56295	0.00487058	1	-0.554326	0.293175	0.633188	0.270975	0.557533	0.951431	1.02488	0.081772	0.952904
CENPK1137D_2744	EIW08157.1	YNR064C	hypothetical protein	0.0247957	0.945968	0.986432	-1.92002	2.84205e-06	0.000257355	0.173647	0.634269	0.870093	0.155679	0.564067	0.951431	2.11365	5.19576e-06	0.010311
CENPK1137D_2745	EIW08158.1	DSE4, ENG1	Dse4p	-0.986836	0.00179916	0.0777638	-1.92375	4.87871e-08	7.63075e-06	-1.20174	0.000170946	0.00646508	-0.207662	0.429259	0.940318	0.745728	0.0548533	0.896325
CENPK1137D_2746	EIW08159.1	BSC5, BUL3	Bsc5p	-0.538338	0.250923	0.729204	0.247401	0.626761	1	-0.186375	0.68796	0.895039	0.361692	0.353995	0.909496	-0.400413	0.481771	1
CENPK1137D_2747	EIW08160.1	PUS4	Pus4p	0.0157993	0.963282	0.992212	0.799386	0.0589257	1	0.447793	0.186604	0.512595	0.443278	0.143872	0.835923	-0.31657	0.490589	1
CENPK1137D_2748	EIW08161.1	COS10	Cos10p	-0.609261	0.349646	0.799857	-0.901707	0.179431	1	-0.441623	0.493054	0.791236	0.174391	0.775317	0.970052	0.489528	0.490496	1
CENPK1137D_2749	EIW08162.1	MID1	Mid1p	-0.0458228	0.926241	0.984474	0.496019	0.450533	1	0.747659	0.0657745	0.298056	0.800732	0.0476972	0.745081	0.269263	0.708884	1
CENPK1137D_275	EIW08505.1	RNA1	Rna1p	0.0382813	0.897943	0.98252	0.419692	0.250456	0.617412	-0.048797	0.871608	0.960692	-0.076208	0.761514	0.968227	-0.433646	0.271954	0.990268
CENPK1137D_2750	EIW08163.1	RFC3	Rfc3p	0.222113	0.457731	0.840354	0.202179	0.583866	0.843089	0.20999	0.495218	0.792376	-0.00136288	0.995886	0.999557	0.0390211	0.9203	0.997629
CENPK1137D_2751	EIW08164.1	PCL1, HCS26	Pcl1p	0.665956	0.0267933	0.318702	0.868989	0.0335582	0.223787	0.618246	0.0620335	0.287518	-0.0360239	0.898587	0.9871	-0.214206	0.617781	0.994096
CENPK1137D_2752	EIW08165.1	MDJ2	Mdj2p	1.10008	0.111642	0.556825	-0.327853	0.70492	1	0.826922	0.352299	0.690399	-0.269088	0.705788	0.961181	1.17715	0.169632	1
CENPK1137D_2753	EIW08166.1	CAF40	Caf40p	-0.323007	0.27534	0.745414	-0.178409	0.665769	0.885521	-0.563049	0.0708626	0.311278	-0.232038	0.394909	0.929768	-0.361173	0.386583	0.9926
CENPK1137D_2754	EIW08167.1	SEC21	Sec21p	-0.0081936	0.97927	0.994337	0.556637	0.0846182	0.370306	0.0793947	0.798547	0.943214	0.0980835	0.658248	0.957692	-0.444111	0.254427	0.989823
CENPK1137D_2755	EIW08168.1	CUS2	Cus2p	-0.150399	0.691014	0.927186	0.219268	0.664607	1	0.205598	0.588048	0.848534	0.363404	0.285579	0.893446	0.0198769	0.97042	1
CENPK1137D_2756	EIW08169.1	MRPL10, MRPL18	Mrpl10p	0.437675	0.103185	0.544522	0.951457	0.00430258	0.0646515	0.889643	0.00110891	0.0234985	0.462494	0.0553846	0.745081	-0.0300622	0.931895	0.997629
CENPK1137D_2757	EIW08170.1	WSC2, STA3	Wsc2p	0.0461031	0.871148	0.974712	0.56207	0.173826	0.522847	0.33866	0.238457	0.572844	0.303399	0.242692	0.878697	-0.196863	0.643171	0.994096
CENPK1137D_2758	EIW08171.1	POP3	Pop3p	0.563518	0.378032	0.808626	0.0695679	0.918911	1	0.27873	0.681111	0.892094	-0.275679	0.606731	0.951431	0.241036	0.759858	1
CENPK1137D_2759	EIW08172.1	HCH1	Hch1p	-0.190274	0.527864	0.875413	-0.410982	0.240961	0.60922	0.075371	0.797645	0.942995	0.274542	0.214695	0.855949	0.511179	0.19587	0.978818
CENPK1137D_276	EIW08506.1	TAF9, TAF17	Taf9p	-0.212149	0.589251	0.898423	-0.272811	0.450236	0.774211	-0.210362	0.583436	0.847327	0.01086	0.968394	0.993016	0.0876879	0.848329	0.997629
CENPK1137D_2760	EIW08173.1	ERG24	Erg24p	0.2839	0.282929	0.7501	0.577686	0.0737357	0.34574	0.209287	0.423789	0.747238	-0.0661779	0.774748	0.970052	-0.340647	0.315997	0.9926
CENPK1137D_2761	EIW08174.1	PRM1	Prm1p	-0.491953	0.256379	0.732363	-0.786198	0.109215	1	-0.495028	0.279696	0.621235	0.00395804	0.992111	0.998897	0.315024	0.538237	1
CENPK1137D_2762	EIW08175.1	CAF120	Caf120p	-0.184235	0.612308	0.901097	-0.917497	0.0522346	1	-0.793422	0.0451305	0.236457	-0.600326	0.098187	0.808652	0.1557	0.736201	1
CENPK1137D_2763	EIW08176.1	EGT2	Egt2p	-1.06112	0.00044213	0.030098	-1.88021	7.94782e-09	1.70928e-06	-1.39335	3.50373e-06	0.000366948	-0.324622	0.184855	0.844665	0.512431	0.161464	0.978818
CENPK1137D_2764	EIW08177.1	MET2	Met2p	-0.252678	0.34216	0.7971	-0.401148	0.205901	0.564546	-0.313111	0.226922	0.557679	-0.0500557	0.826137	0.975861	0.118899	0.723629	0.995544
CENPK1137D_2765	EIW08178.1	BOR1	Bor1p	-0.0131858	0.967728	0.993135	0.451606	0.26436	1	0.172259	0.589282	0.848797	0.194894	0.487216	0.943761	-0.24741	0.572575	0.994096
CENPK1137D_2766	EIW08179.1	GOR1	Gor1p	-1.10752	5.58983e-05	0.0062127	-0.805718	0.0391008	0.244629	-1.09083	6.7776e-05	0.00348007	0.0252333	0.920081	0.98882	-0.261202	0.509693	0.994096
CENPK1137D_2767	EIW08180.1	TOF1	Tof1p	-0.460394	0.250665	0.728842	-0.00809958	0.988834	1	-1.09209	0.0136318	0.11916	-0.619869	0.149461	0.836552	-1.04822	0.0403431	1
CENPK1137D_2768	EIW08181.1	SEC2	Sec2p	-0.174098	0.606272	0.901097	0.836668	0.0652051	1	0.170204	0.609	0.860406	0.354493	0.23484	0.872341	-0.631081	0.193664	1
CENPK1137D_2769	EIW08182.1	BNI1, PPF3, SHE5	Bni1p	-0.927619	0.0851333	0.502859	-1.57921	0.00284889	1	-1.61242	0.00420254	0.0550718	-0.673476	0.166151	0.839066	0.0022857	0.996893	1
CENPK1137D_277	EIW08507.1	BCH1	Bch1p	-0.395583	0.158442	0.627089	0.387411	0.256352	0.622958	-0.0876582	0.748383	0.922434	0.316768	0.196497	0.852084	-0.445592	0.216086	0.978818
CENPK1137D_2770	EIW08183.1	ALP1, APL1	Alp1p	0.194529	0.519772	0.875413	-0.411137	0.405105	0.746259	-0.014672	0.962224	0.992476	-0.201588	0.460979	0.943761	0.415031	0.411836	0.9926
CENPK1137D_2771	EIW08184.1	LYP1	Lyp1p	0.146672	0.59824	0.901097	0.517431	0.152606	0.491487	0.572273	0.022452	0.160254	0.435368	0.0611064	0.746196	0.0811334	0.832479	0.997629
CENPK1137D_2772	EIW08185.1	PIK1, PIK120, PIK41	Pik1p	-0.252543	0.439262	0.835244	-0.163604	0.680234	0.892369	-0.547249	0.123623	0.414308	-0.285404	0.332519	0.905843	-0.351753	0.39166	0.9926
CENPK1137D_2773	EIW08186.1	IST1	Ist1p	0.0216478	0.943971	0.986095	0.297164	0.402484	0.742998	0.180649	0.550271	0.824877	0.168852	0.500008	0.945355	-0.0841422	0.831213	0.997629
CENPK1137D_2774	EIW08187.1	PFA3	Pfa3p	0.632199	0.0424613	0.384127	0.949246	0.00705933	0.0870651	0.900991	0.00297166	0.0433879	0.279011	0.25138	0.882963	-0.0167235	0.967616	0.997629
CENPK1137D_2775	EIW08188.1	PDR17, ISS1, SFH4	Pdr17p	0.0525404	0.904153	0.98252	-0.576431	0.232912	1	-0.455693	0.297631	0.639282	-0.49954	0.225993	0.871545	0.151302	0.758498	1
CENPK1137D_2776	EIW08189.1	YIF1	Yif1p	0.310138	0.266186	0.739995	0.58222	0.135386	0.4619	0.57464	0.0279019	0.178349	0.273522	0.227288	0.871545	0.0161535	0.968989	0.997629
CENPK1137D_2777	EIW08190.1	POL2, DUN2	Pol2p	-0.586395	0.218266	0.695413	0.718798	0.202593	1	-0.770121	0.126244	0.418712	-0.174505	0.675925	0.958716	-1.45408	0.0131642	1
CENPK1137D_2778	EIW08191.1	ORC5	Orc5p	-0.156685	0.633548	0.909341	-0.417381	0.32441	0.685264	-0.337391	0.356285	0.694711	-0.172638	0.612186	0.951431	0.108019	0.786562	0.997629
CENPK1137D_2779	EIW08192.1	LTO1	hypothetical protein	0.379586	0.293362	0.760919	0.253407	0.55936	1	0.448176	0.214879	0.543268	0.0774394	0.801953	0.974909	0.226079	0.637732	1
CENPK1137D_278	EIW08508.1	DFG5	Dfg5p	0.442532	0.148148	0.610761	-0.441458	0.199394	0.557973	0.524521	0.0789028	0.329275	0.0906948	0.662936	0.958308	0.990058	0.0132084	0.522935
CENPK1137D_2780	EIW08193.1	ATX1	Atx1p	1.60938	3.14192e-05	0.00388883	0.282582	0.478548	0.790155	1.36564	0.000255169	0.0085781	-0.232868	0.506022	0.945355	1.11565	0.00973135	0.456368
CENPK1137D_2781	EIW08194.1	DSL1, RNS1	Dsl1p	0.243418	0.411831	0.823563	0.580115	0.128891	0.454914	-0.0686749	0.81519	0.947501	-0.302239	0.241341	0.877002	-0.620047	0.123485	0.978818
CENPK1137D_2782	EIW08195.1	SIP3, LAM3	Sip3p	-0.139129	0.680054	0.925419	-0.346308	0.382257	0.727515	-0.408882	0.235797	0.56846	-0.261177	0.416761	0.932628	-0.032588	0.934466	0.997629
CENPK1137D_2783	EIW08196.1	FOL1	Fol1p	-0.384944	0.292534	0.76045	-0.200787	0.611802	0.855081	-0.313985	0.387724	0.719798	0.0803827	0.794081	0.972879	-0.082447	0.8498	0.997629
CENPK1137D_2784	EIW08197.1	GIS2	Gis2p	-0.338388	0.312036	0.778704	-0.194988	0.600742	0.849407	0.0702757	0.825559	0.950002	0.417803	0.0846586	0.786776	0.288519	0.500852	0.994096
CENPK1137D_2785	EIW08198.1	FIG4	Fig4p	0.302372	0.498605	0.863099	-0.150906	0.718266	1	0.426904	0.334662	0.673929	0.135101	0.671728	0.958654	0.611037	0.246219	1
CENPK1137D_2786	EIW08199.1	RTC4	Rtc4p	-0.147906	0.762219	0.952566	-0.315273	0.577612	1	-0.158993	0.746666	0.922223	-0.00110299	0.998058	0.999918	0.187474	0.751154	1
CENPK1137D_2787	EIW08200.1	TEX1	Tex1p	0.116679	0.721455	0.93884	0.138629	0.725638	1	-0.122984	0.69856	0.899847	-0.230594	0.425691	0.93721	-0.232752	0.57665	0.994096
CENPK1137D_2788	EIW08201.1	MRPL17, MRPL30	Mrpl17p	0.785431	0.00802303	0.185142	1.04604	0.00305481	0.0505365	1.02167	0.000250812	0.00848398	0.247159	0.359928	0.911583	0.00958741	0.979602	0.997826
CENPK1137D_2789	EIW08202.1	NRD1	Nrd1p	-0.248778	0.385943	0.814012	-0.0674444	0.845768	0.952007	-0.58465	0.0374289	0.21211	-0.326061	0.188194	0.846403	-0.485588	0.183602	0.978818
CENPK1137D_279	EIW08509.1	YML096W	hypothetical protein	-0.0934793	0.786709	0.957092	0.678695	0.140631	1	0.323746	0.336104	0.675183	0.427645	0.152118	0.837737	-0.317565	0.523898	1
CENPK1137D_2790	EIW08203.1	RAD50	Rad50p	-0.483749	0.151689	0.617478	0.256561	0.573797	1	-0.469148	0.183027	0.506908	0.0252692	0.939718	0.990589	-0.691407	0.121845	0.978818
CENPK1137D_2791	EIW08204.1	MPA43	Mpa43p	-0.323721	0.396376	0.816129	0.124417	0.797994	1	0.000403629	0.999165	0.999532	0.333292	0.341251	0.907853	-0.0980093	0.845767	1
CENPK1137D_2792	EIW08205.1	RPA49	Rpa49p	-0.648077	0.050463	0.405559	0.049499	0.896949	0.974414	-0.273311	0.381031	0.716567	0.384599	0.181625	0.844549	-0.292965	0.471257	0.9926
CENPK1137D_2793	EIW08206.1	YNL247W	hypothetical protein	-0.0422597	0.890997	0.982261	0.875233	0.0313356	0.212256	0.162426	0.589853	0.849151	0.215129	0.368325	0.918031	-0.675489	0.132393	0.978818
CENPK1137D_2794	EIW08207.1	CWC25	Cwc25p	-0.472245	0.139105	0.602199	-0.735946	0.0464648	0.271914	-0.573291	0.0624125	0.288049	-0.0912602	0.755052	0.968148	0.19328	0.614296	0.994096
CENPK1137D_2795	EIW08208.1	SUI1, MOF2, RFR1	Sui1p	0.254741	0.383026	0.8116	-0.369975	0.273036	0.636604	0.080809	0.782638	0.940063	-0.163927	0.508701	0.945355	0.482844	0.187129	0.978818
CENPK1137D_2796	EIW08209.1	LEM3, BRE3, ROS3	Lem3p	0.644892	0.0182175	0.262467	0.466529	0.154685	0.494859	0.604281	0.0227673	0.161236	-0.0310363	0.892469	0.986253	0.169346	0.636023	0.994096
CENPK1137D_2797	EIW08210.1	SLA2, END4, MOP2	Sla2p	-0.469848	0.0967352	0.531386	-0.167146	0.627883	0.860713	-0.391533	0.17284	0.493231	0.0895008	0.731294	0.963555	-0.192525	0.583334	0.994096
[truncated: 3,450 more rows]
